# Supplementary material for: Evolutionary history of tall fescue morphotypes inferred from molecular phylogenetics of the Lolium-Festuca species complex
Source: BMC Evol Biol. 2010 Oct 12;10:303. doi: 10.1186/1471-2148-10-303 (PMC2958922; doi:10.1186/1471-2148-10-303)
Supplement: Additional file 2 — Sequence alignment of the ITS region. Sequence alignment, in NEXUS format, used to generate the ITS phylogenetic tree [file 1471-2148-10-303-S2.TXT]

#NEXUS
BEGIN DATA;
	DIMENSIONS NTAX=30 NCHAR=638;
	FORMAT MISSING=? DATATYPE=DNA GAP=- EQUATE="0=A 1=C";
	OPTIONS GAPMODE=MISSING;
MATRIX

                        [00000000000000000000000000000000000000000000000000000000000000000000000000000000000000000000000000000000000000000000000000000000000000000000000000000000000000000000000000000000000000000000000000000000000000000000000000000000000000000000000000000000000000000000000000000000000000000000000000000000000000000000000000000000000000000000000000000000000000000000000000000000000000000000000000000000000000000000000000000000000000000000000000000000000000000000000000000000000000000000000000000000000000000000000000000000000000000000000000000000000000000000000000000000000000000000000000000000000000000000000000000000000000000000000000000000000000]
                        [00000000000000000000000000000000000000000000000000000000000000000000000000000000000000000000000000011111111111111111111111111111111111111111111111111111111111111111111111111111111111111111111111111112222222222222222222222222222222222222222222222222222222222222222222222222222222222222222222222222222333333333333333333333333333333333333333333333333333333333333333333333333333333333333333333333333333344444444444444444444444444444444444444444444444444444444444444444444444444444444444444444444444444445555555555555555555555555555555555555555555555555555555555555555555555555555555555555555555555555555666666666666666666666666666666666666666]
                        [00000000011111111112222222222333333333344444444445555555555666666666677777777778888888888999999999900000000001111111111222222222233333333334444444444555555555566666666667777777777888888888899999999990000000000111111111122222222223333333333444444444455555555556666666666777777777788888888889999999999000000000011111111112222222222333333333344444444445555555555666666666677777777778888888888999999999900000000001111111111222222222233333333334444444444555555555566666666667777777777888888888899999999990000000000111111111122222222223333333333444444444455555555556666666666777777777788888888889999999999000000000011111111112222222222333333333]
                        [12345678901234567890123456789012345678901234567890123456789012345678901234567890123456789012345678901234567890123456789012345678901234567890123456789012345678901234567890123456789012345678901234567890123456789012345678901234567890123456789012345678901234567890123456789012345678901234567890123456789012345678901234567890123456789012345678901234567890123456789012345678901234567890123456789012345678901234567890123456789012345678901234567890123456789012345678901234567890123456789012345678901234567890123456789012345678901234567890123456789012345678901234567890123456789012345678901234567890123456789012345678901234567890123456789012345678]

F.pratensis              CCTGACCAAAACAGACCGCGCACGAGTTATCTAGCCCGCTGGGCGGCGGCATC-GTCCGTCGCTTGGCCAAAGTCCTCGAC-AACCTCATCTTTTCGGAGTTGGGGCTCGGGGTAAAAGAACCCACGGCGCCGAAGGCGTCAAGGAACACTGTGCCTAACGAGGGGAT-GTGGCTGGCTTGCTGGCCGCA-CCCTGAGTTGCAATTCTATATAATCCACACGACTCTCGGCAACGGATATCTCGGCTCTCGCATCGATGAAGAACGTAGCGAAATGCGATACCTGGTGTGAATTGCAGAATCCCGCGAACCATCGAGTCTTTGAACGCAAGTTGCGCCCGAGGCCTCTTGGCCGAGGGCACGCCTGCCTGGGCGTCACGCCAAA-CACGCTCCCACCCCACTAACC-TGG-GGCG--GGACGCGGCATGTGGCTCCTCGTCTCGCAAGGGGCGGTGGGCCGAAGATCCGGCTGCCGGC----GTATCGTGCCGGACACAGCGCGTGGTAGGCGACCTCGCTTTACTAAACGCAGTGCATCC-GGCGCGTAGCCGACGCGATGGCCTCAATGGACCCTTTT-AACGGAGTGCATGACGCTTCGACCGCGAC00001001011100001101-0101001
Jesup                    CCTGACCAAAACAGACCGCGCACGAGTTATCTAGCCCGCTGGGCGGCGGCATC-GTCCGTCGCTTGGCCAAAGTCCTCGAC-AACCTCATCTTTTCGGAGTTGGGGCTCGGGGTAAAAGAACCCACGGCGCCGAAGGCGTCAAGGAACACTGTGCCTAACGAGGGGAT-GTGGCTGGCTTGCTGGCCGCA-CCCTGAGTTGCAATTCTATATAATCCACACGACTCTCGGCAACGGATATCTCGGCTCTCGCATCGATGAAGAACGTAGCGAAATGCGATACCTGGTGTGAATTGCAGAATCCCGCGAACCATCGAGTCTTTGAACGCAAGTTGCGCCCGAGGCCTCTTGGCCGAGGGCACGCCTGCCTGGGCGTCACGCCAAA-CACGCTCCCACCCCACTAACC-TGG-GGCG--GGACGCGGCATGTGGCTCCTCGTCTCGCAAGGGGCGGTGGGCCGAAGATCCGGCTGCCGGC----GTATCGTGCCGGACACAGCRCGTGGTAGGCGACCTCGCTTTACTAAACGCAGTGCATCC-GGCGCGTAGCCGACGCGATGGCCTCAATGGACCCTTTT-AACGGAGTGCATGACGCTTCGACCGCGAC00001001011100001101-0101001
F.apennina               CCTGACCAAAACAGACCGCGCACGAGTTATCTAGCCCGCTGGGCGGCGGCATC-GTCCGTCGCTTGGCCAAAGTCCTCGAC-AACCTCATCTTTTCGGAGTTGGGGCTCGGGGTAAAAGAACCCACGGCGCCGAAGGCGTCAAGGAACACTGTGCCTAACGAGGGGAT-GTGGCTGGCTTGCTGGCCGCA-CCCTGAGTTGCAATTCTATATAATCCACACGACTCTCGGCAACGGATATCTCGGCTCTCGCATCGATGAAGAACGTAGCGAAATGCGATACCTGGTGTGAATTGCAGAATCCCGCGAACCATCGAGTCTTTGAACGCAAGTTGCGCCCGAGGCCTCTTGGCCGAGGGCACGCCTGCCTGGGCGTCACGCCAAA-CACGCTCCCACCCCACTAACC-TGG-GGCG--GGACGCGGCATGTGGCTCCTCGTCTCGCAAGGGGCGGTGGGCCGAAGATCCGGCTGCCGGC----GTATCGTGCCGGACATAGCGCGTGGTAGGCGACCTCGCTTTACTAAACGCAGTGCATCC-GGCGCGTAGCCGACGCGATGGCCTCAATGGACCCTTTT-AACGGAGTGCATGACGCTTCGACCGCGAC00001001011100001101-0101001
Quantum                  CCTGAYCAAAACAGACCGCGCACGAGTTATCTAGCCCGCTGGGCGGCGGCATC-GTTCGTCGCTTGGCCAAAGTCCTCGAC-AACCTCATCTTTTCGGAGTTGGGGCTCGGGGTAAAAGAACCCACGGCGCCGAAGGCGTCAAGGAACACTGTGCCTAACGAGGGGAT-GTGGCTGGCTTGCTGGCCGCA-CCCTGAGTTGCAATTCTATATAATCCACACGACTCTCGGCAACGGATATCTCGGCTCTCGCATCGATGAAGAACGTAGCGAAATGCGATACCTGGTGTGAATTGCAGAATCCCGCGAACCATCGAGTCTTTGAACGCAAGTTGCGCCCGAGGCCTCTTGGCCGAGGGCACGCCTGCCTGGGCGTCACGCCAAA-CACGCTCCCACCCCAMTAACC-TGG-GGCG--GGACGCGGCATGTGGCTCCTCGTCTCGCAAGGGGCGGTGGGCCGAAGATCCGGCTGCCGGC----GTATCGTGCCGGACACAGCGCGTGGTAGGCGACCTCGCTTTACTAAACGCAGTGCATCC-GGCGCGTAGCCGACGCGATGGCCTCAATGGACCCTTTT-AACGGAGTGCATGACGCTTCGACCGCGAC00001001011100001101-0101001
KY31                     CCTGACCAAAACAGACCGCGCACGAGTTATCTAGCCCGCTGGGCGGCGGCATC-GTCCGTCGCTTGGCCAAAGTCCTCGAC-AACCTCATCTTTTCGGAGTTGGGGCTCGGGGTAAAAGAACCCACGGCGCCGAAGGCGTCAAGGAACACTGTGCCTAACGAGGGGAT-GTGGCTGGCTTGCTGGCCGCA-CCCTGAGTTGCAATTCTATATAATCCACACGACTCTCGGCAACGGATATCTCGGCTCTCGCATCGATGAAGAACGTAGCGAAATGCGATACCTGGTGTGAATTGCAGAATCCCGCGAACCATCGAGTCTTTGAACGCAAGTTGCGCCCGAGGCCTCTTGGCCGAGGGCACGCCTGCCTGGGCGTCACGCCAAA-CACGCTCCCACCCCACTAACC-TGG-GGCG--GGACGCGGCATGTGGYTCCTCGTCTCGCAAGGGGCGGTGGGCCGAAGATCCGGCTGCCGGC----GTATCGTGCCGGACACAGCGCGTGGTAGGCGACCTCGCTTTACTAAACGCAGTGCATCC-GGCGCGTAGCCGACGCGATGGCCTCAATGGACCCTTTT-AACGGAGTGCATGACGCTTCGACCGCGAC00001001011100001101-0101001

F.gigantea               CCTGACCAAAACAGACCGCGCACGAGTTATCTAGCCCGCTGGGTGGCGGCATC-GTCCGTCGCTTGGCCAAAGTCCTCGAC-AACCTCATCTTTTCGGAGTTGGGGCTCGGGGTAAAAGAACCCACGGCGCCGAAGGCGTCAAGGAACACTTAGCCTAACGAGGGGAT-GTGGCTGGCTTGCTGGCCGCA-CCCCGAGTTGCAATTCTATATAATCCACACGACTCTCGGCAACGGATATCTCGGCTCTCGCATCGATGAAGAACGTAGCGAAATGCGATACCTGGTGTGAATTGCAGAATCCCGCGAACCATCGAGTCTTTGAACGCAAGTTGCGCCCGAGGCCTCTTGGCCGAGGGCACGCCTGCCTGGGCGTCACGCCAAA-CACGCTCCCACCCCACTAACC-TGG-GGCG--GGACGCGGCATGTGGCTCCTCGTCTCGCAAGGGGCGGTGGGCCGAAGATCCGGCTGCCGGC----GTATCGTGCCGGACACAGCGCGTGGTAGGCGACCTCGCTTTACTAAACGCAGTGCATCC-GGCGCGTAGCCGACGCGATGGCCTCAATGGACCCTTTT-AACGGAGTGCATGACGCTTCGACCGCGAC00001001011100001101-0101001
L.temulentum             CCTGACCAAAACAGACCGCGCACRAGTTATCTAGCCCGCTGGGCGGCGGMATC-GTCCGTCGCTTGGCCAAAGTCCTCGAC-AACCTCATCTTTTCGGAGTTGGGGCTCGGGGTAAAAGAACCCACGGCGCCGAAGGCGTCAAGGAACACTGTGCCTAACGAGGGGAT-GTGGCTGGCTTGCTGGCCTCA-CCCTGAGTTGCAATTATATATAATCCACACGACTCTCGGCAACGGATATCTCGGCTCTCGCATCGATGAAGAACGTAGCGAAATGCGATACCTGGTGTGAATTGCAGAATCCCGCGAACCATCGAGTCTTTGAACGCAAGTTGCGCCCGAGGCCTCTTGGCCGAGGGCACGCCTGCCTGGGCGTCACGCCAAA-CACGCTCCCACCCCACTAACT-TGGT-GTG--GGACGCGGCATGTGGCTCCTCGTCCCGCAAGGGGCGGTGGGCCAAAGATCGGGCTGCCGGC----CTATCGTGCCGGACACAGCGCGTGGTAGGCGACCTCGCTTTACTAAACGCAGTGCCTCY-GGCGCGTAGCCGACGCGATGGCCTCAATGGACCCTTTT-AACGGAGTGCATGACGCTTCGACCGCGAC00001001011100001011-0101001
F.lasto                  CCTGACCAAAAYAGACCGCGCACGCGTCATCTAGCCCGCTGGGCGGCGGCACC-GTCCRTCGCTCGGCCAAAGTCCTCGAC-AACCTCCTCTCTTCGGAGTGGGGGCTCGGGGTAAAAGAACCCACGGCGCCGAAGGCGTCAAGGAACACTGTGCCTAACCCGGGAAA-GCGGCTGGCTTGCTGGCCGCT-CCCCGCGTTGCAATGCTATTTAATCCACACGACTCTCGGCAACGGATATCTCGGCTCTCGCATCGATGAAGAACGTAGCGAAATGCGATACCTGGTGTGAATTGCAGAATCCCGCGAACCATCGAGTCTTTGAACGCAAGTTGCGCCCGAGGCCACTTGGCCGAGGGCACGCCTGCCTGGGCGTCACGCCAAA-CACGCTCCCACCCCACTAACC-TGG-GGCG--GGACGCGGCATGTGGCTCCCCGTCTCGCAAGGGGCGGTGGGCCGAAGATCYGGCTGCCGGC----GTATCGTGTCGGACACAGCGCGTGGTAGGCGTCCTCGCTATACTAAACGCAGTGCATCC-GGCGTGTAGCCGACATGATGGCCTCAATGGACCCTATT-AACGGAGCGCTTGACGCTTCGACCGCGAC00001001011100001101-0101001
F.drymeja                CCTGACCAAAACAGACCGCGCACGCGTCATCTAGCCCGCTGGGCGGCGGCACC-GTCCGTCGCTCGGCCAAAGTCCTCGAC-AACCTCCTCTCTTCGGAGTGGGGGCTCGGGGTAAAAGAACCCACGGCGCCGAAGGCGTCAAGGAACACTGTGCCTAACCCGGGAAA-GCKGCTGGCTTGCTGGCCGCT-CCCCGCGTTGCAATGCTATTTAATCCACACGACTCTCGGCAACGGATATCTCGGCTCTCGCATCGATGAAGAACGTAGCGAAATGCGATACCTGGTGTGAATTGCAGAATCCCGCGAACCATCGAGTCTTTGAACGCAAGTTGCGCCCGAGGCCACTTGGCCGAGGGCACGCCTGCCTGGGCGTCACGCCAAA-CACGCTCCCACCCCACTAACC-TGG-GGCG--GGACGCGGCATGTGGCTCCCCGTCTCGCAAGGGGCGGTGGGCCGAAGATCCGGCTGCCGGC----GTATCGTGTCGGACACAGCGCGTGGTAGGCGTCCTCGCTATACTAAACGCAGTGCATCC-GGCGCGTAGCCGACATGATGGCCTCAATGGACCCTATT-AACGGAGCGCTTGACGCTTCGACCGCGAC00001001011100001101-0101001
F.altissima              CCTGACCAAAACAGACCGCGCACGCGTCATCCAGCCTGCTGGGCGGCGGCACC-ATCCGTCGCTCGGCCAAAGTCCTCGAC-AACCTTCTCTCTTCGGAGTGGGGGCTCGGGGTAAAAGAACCCACGGCGCCGAAGGCGTCAAGGAACACTGTGCCTAACCCGGGAAA-GCGGCTGGCTTGCTGGCCGCT-CCCCGCGTTGCAATGCTATTTAATCCACACGACTCTCGGCAACGGATATCTCGGCTCTCGCATCGATGAAGAACGTAGCGAAATGCGATACCTGGTGTGAATTGCAGAATCCCGCGAACCATCGAGTCTTTGAACGCAAGTTGCGCCCGAGGCCGCTTGGCTGAGGGCACGCCTGCCTGGGCGTCACGCCAAA-CACGCTCCCACCCCACTAACC-TGG-GCCG--GGACGCGGCATGTGGCTCCCCGTCTCGCAAGGGGCGGTGGGCCGAAGATTCGGCTGCCGGT----GTATCGTGCCGGACACAGCGCGTGGTAGGCGACCTCGCTATACTAAACGCAGTGCATCC-GGCAYGTAKCCGACGTGACGGCCTTAATGGACCCTATT-AACGGAGTGCTTGACGCTTCGACCGCGAC00001001011100001101-0101001
F.scariosa               CCTGACCAAAACAGACCGCGCACGCGTCATCCAGCCTGCTGGGCGGCGGCACC-GTCCGTCGCTCGGCCAAAGTCCTCGAT-AACCTCCTCTCTTCGGAGTGGGGGCTCGGGGTAAAAGAACCCACGGCGCCGAAGGCGTCAAGGAACACTGTGCCTAACCCGGAGACAGCGGCTGGCTTGCTGGCCGCTTCCCCGYGTTGCAATGCTATTTAATCCACACGACTCTYGGCAACGGATATCTCKGCTCTCSCMTYGATGAAGAACGTAGCGAAATGCGATACCTGGTGTGAATTGCAGAATCCCGCGAACCATCGAGTCTTTGAACGCAAGTTGCGCCCGAGGCCGCTTGGCTGAGGGCACGCCTGCCTGGGCGTCACGCCAAA-CACGCTCCCACCCCACTAACC-TGG-GCCG--GGACGCGGCATGTGGCTCCCCGTCTCGCAAGGGGCGGTGGGCCGAAGATTCGGCTGCCGGC----GTATCGTGCCGGACACAGCGCGTGGTAGGCGACCTCGCTATACTAAACGCAGTGCATCC-GGCGCGTAGCCGACGTGACGGCCTCAATGGACCCTATT-AACGGAGCGCTTGATGCTTCGACCGCGAC00001001000100001101-0101001
PG4012                   CCTGACCAAAACAGACCGCGCACGTGTCATCCAGCCCGCTGGGCGGCGGCATC-GTTCGTCGCTCGGCCAAATTCCTCGAC-AACCTCCTCTCTTCGGAGTTGGGGCTCGGGGTAAAAGAACCCACGGCGCCGAAGGCGTCAAGGAACACTGTGCCTAACGCGGGGAC-GYGGCTGGCTTGCTGGCCGCA-CCCCAAGTTGCAACGCTATATAATCTACACGACTCTCGGCAACGGATATCTCGGCTCTCGCATCGATGAAGAACGTAGCGAAATGCGATACCTGGTGTGAATTGCAGAATCCCGCGAACCATCGAGTCTTTGAACGCAAGTTGCGCCCGAGGCCTCTTGGCCGAGGGCACGCCTGCCTGGGCGTCACGCCAAA-CACGCTCTCACCCCACTAACC-CGG-GGCG-AG-ACGCGGCATGTGGCTCCCCGTCTCGCAAGGGGCGGTGGGCCGAAGATCCGGCTGCCGGT----GTATCGTGCCGGACACAGCGCGTGGTAGGCGACCTCGCTTTACTAAACGCAGTGCATYC-GGCGCGTAGCCGACGCGATGGCCTCAATGGACCCTTTT-AACGGAGCGCATGACGCTTCGACCGCGAC0000100101110000110011101001
Resolute                 CCTGACCAAAACAGACCGCGCACGTGTCATCCAGCCCGC--GGCGGCGGCATC-GTTCGTCGCTCGGCCAAATTCCTCGAC-AACCTCCTCTCTTCGGAGTTGGGGCTCGGGGTAAAAGAACCCACGGCGCCGAAGGCGTCAAGGAACACTGTGCCTAACGCGGGGAC-GYGGCTGGCTTGCTGGCCGCA-CCCCAAGTTGCAACGCTATATAATCTACACGACTCTCGGCAACGGATATCTCGGCTCTCGCATCGATGAAGAACGTAGCGAAATGCGATACCTGGTGTGAATTGCAGAATCCCGCGAACCATCGAGTCTTTGAACGCAAGTTGCGCCCGAGGCCTCTTGGCCGAGGGCACGCCTGCCTGGGCGTCACGCCAAA-CACGCTCTCACCCCACTAACC-CGG-GGCG-AG-ACGCGGCATGTGGCTCCCCGTCTCGCAAGGGGCGGTGGGCCGAAGATCCGGCTGCCGGT----GTATCGTGCCGGACACAGCGCGTGGTAGGCGACCTCGCTTTACTAAACGCAGTGCATYC-GGCGCGTAGCCGACGCGATGGCCTCAATGGACCCTTTT-AACGGAGCGCATGACGCTTCGACCGCGAC1-00100101110000110011101001
CT2093R                  CCTGACCAAAAAAGACCGCGCACGCGTTATCCAACCTGCTGGGCGGCGGCATC-GTCTGCCGCTTGGCCAAATTCCTCGAC-AACCTCCCCTCTTCGGAGTTGGGGCTYGGGGTAAAAGAACCCACGGCGCCGAAGGCGTCAAGGMACACTGTGCCTAACCYGGGGAC-GCGGTTGGCTTGCTGACCGCA-CCTCGAGTTGCAATGCTATATAATCCACACGACTCTCGGCAACGGATATCTCGGCTCTCGCATCGATGAAGAACGTAGCGAAATGCGATACCTGGTGTGAATTGCAGAATCCCGCGAACCATCGAGTCTTTGAACGCAAGTTGCGCCCGAGGCCTCTTGGCCGAGGGCACGCCTGCCTGGGCGTCACGCAAAA-CACGCTCCCAACCCACTAACC-TGGT-GCG--GGACGCGGCATGTGGCTACCCGTCTCGCAAGGGGCGGTTGGCCGAAGATTCGGCTGCCGGC----GTATCGTGCCGGACACAGCGCGTGGTAGGCGACCTCGCTTTACTAAACGCAGTGCATCC-GGCGCGTAGCCAAAGCGATAGCCTCAATGGACCCTTTT-AACGGAGCGCATGACGCTTCGACCGCGAC00001001011100001011-0101001
Torpedo                  CCTGACCAAAAAAGACCGCGCACGCGTTATCCAACCTGCTGGGCGGCGGCATC-GTCTGCCGCTTGGCCAAATTCCTCGAC-AACCTCCCCTCTTCGGAGTTGGGGCTCGGGGTAAAAGAACCCACGGCGCCGAAGGCGTCAAGGAACACTGTGCCTAACCCGGGGAC-GCGGTTGGCTTGCTGACCGCA-CCTCGAGTTGCAATGCTATATAATCCACACGACTCTCGGCAACGGATATCTCGGCTCTCGCATCGATGAAGAACGTAGCGAAATGCGATACCTGGTGTGAATTGCAGAATCCCGCGAACCATCGAGTCTTTGAACGCAAGTTGCGCCCGAGGCCTCTTGGCCGAGGGCACGCCTGCCTGGGCGTCACGCAAAA-CACGCTCCCAACCCACTAACC-TGGT-GCG--GGACGCGGCATGTGGCTACCCGTCTCGCAAGGGGCGGTTGGCCGAAGATTCGGCTGCCGGC----GTATCGTGCCGGACACAGCGCGTGGTAGGCGACCTCGCTTTACTAAACGCAGTGCATCC-GGCGCGTAGCCAAAGCGATAGCCTCAATGGACCCTTTT-AACGGAGCGCATGACGCTTCGACCGCGAC00001001011100001011-0101001
F.atlantigena            CCTGACCAAAAAAGACCGCGCACGCGTTATCCAACCTGCTGGGCGGCGGCATC-GTCTGCCGCTTGGCCAAATTCCTCGTC-AACCTCCCCTCTTCGGAGTTGGGGMTCGGGGTAAAAGAACCCACGGCGCCGAAGGCGTCAAGGAACACTGTGCCTAACCCGGGGAC-GCGGTTGGCTTGCTGACCGCA-CCTCGAGTTGCAATGCTATATAATCCACACGACTCTCGGCAACGGATATCTCGGCTCTCGCATCGATGAAGAACGTAGCGAAATGCGATACCTGGTGTGAATTGCAGAATCCCGCGAACCATCGAGTCTTTGAACGCAAGTTGCGCCCGAGGCCTCTTGGCCGAGGGCACGCCTGCCTGGGCGTCACGCAAAA-CACGCTCCCAACCCACTAACC-TGGT-GTG--GGACGCGGCATGTGGCTACCCGTCTCGCAAGGGGCGGTTGGCCGAAGATCCGGCTGCCGGC----GTATCGTGCCGGACACAGCGCGTGGTAGGCGACCTCGCTTTACTAAACGCAGTGCATCC-GGCGCGTAGCCAAAGCGATAGCCTCAATGGACCCTTTT-AACGGAGCGCATGACGCTTCGACCGCGAC00001001011100001011-0101001
F.letourneuxiana         CCTGACCAAAAAAGACCGCGCACGCGTTATCCAACCTGCTGGGCGGCGGCATC-GTCYGCCGCTTGGCCAAATTCCTCGWC-AACCTCCCCTCTTCGGAGTTGGGGCTCGGGGYAAAAGAACCCACGGCGCCGAAGGCGTCAAGGAACACTGTGCCTAACCCGGGGAC-GCGGTTGGCTTGCTGACCGCA-CCTCGAGTTGCAATGCTATATAATCCACACGACTCTCGGCAACGGATATCTCGGCTCTCGCATCGATGAAGAACGTAGCGAAATGCGATACCTGGTGTGAATTGCAGAATCCCGCGAACCATCGAGTCTTTGAACGCAAGTTGCGCCCGAGGCCTCTTGGCCGAGGGCACGCCTGCCTGGGCGTCACGCAAAA-CACGCTCCCAACCCACTAACC-TGGT-GCG--GGACGCGGCATGTGGCTACCCGTCTCGCAAGGGGCGGTTGGCCGAAGATCCGGCTGCCGGC----GTATCGTGCCGGACACAGCGCGTGGTAGGCGACCTCGCTTTACTAAACGCAGTGCATCC-GGCGCGTAGCCAAAGCGATAGCCTCAATGGACCCTTTT-AACGGAGCGCATGACGCTTCGACCGCGAC00001001011100001011-0101001
L.multiflorum            CCTGACCAAAACAGACCGCGCACGAGTTATCTAGCCCGCTGGGCGGCGGCATC-GTCCGTCGCTTGGCAAAAGTCCTCGAC-AACCTCATCTTTTCGGAGTTGGGGCTCGGGGTAAAAGAACCCACGGCGCCGWAGGCGTCAAGGAACACTGTGCCTAACGAGGGGAT-GTGGCTGGCTTGCTAGCCGCA-CCCCGAGTTGCAATTCTATATAATCCACACGACTCTCGGCAACGGATATCTCGGCTCTCGCATCGATGAAGAACGTAGCGAAATGCGATACCTGGTGTGAATTGCAGAATCCCGCGAACCATCGAGTCTTTGAACGCAAGTTGCGCCCGAGGCCTCTTGGCCGAGGGCACGCCTGCCTGGGCGTCACGCCAAA-CACGCTCCCACCCAACTAACT-TGG-GGTG--GGACGCGGCATGTGGCTCCTCGTCCCGCAAGGGGCGGTGGGCCAAAGATCCGGCTGCCGGC----CTATCGTGCCGGACACAGCGCGTGGTAGGCGACCTCGCTTTACTAAACGCAGTGCCTCC-GGCGCGTAGCCGACGCGATGGCCCGAATGGACCCTTTT-AACGGAGTGCATGACGCTTCGACCGCGAC00001001011100001101-0101001
L.perenne                CCTGACCAAAACAGACCGCGCACGAGTTATCTAGCCCGCTGGGCGGCGGCATC-GTCCGTCGCTTGGCAAAAGTCCTCGAC-AACCTCATCTTTTCGGAGTTGGGGCTCGGGGTAAAAGAACCCACGGCGCCGAAGGCGTCAAGGAACACTGTGCCTAACGAGGGGAT-GTGGCTGGCTTGCTAGCCGCA-CCCCGAGTTGCAATTCTATATAATCCACACGACTCTCGGCAACGGATATCTCGGCTCTCGCATCGATGAAGAACGTAGCGAAATGCGATACCTGGTGTGAATTGCAGAATCCCGCGAACCATCGAGTCTTTGAACGCAAGTTGCGCCCGAGGCCTCTTGGCCGAGGGCACGCCTGCCTGGGCGTCACGCCAAA-CACGCTCCCACCCAACTAACT-TGG-GGTG--GGACGCGGCATGTGGCTCCTCGTCCCGCAAGGGGCGGTGGGCCAAAGATCCGGCTGCCGGC----CTATCGTGCCGGACACAGCGCGTGGTAGGCGACCTCGCTTTACTAAACGCAGTGCCTCT-GGCGCGTAGCCGACGCGATGGCCCCAATGGACCCTTTT-AACGGAGTGCATGACGCTTCGACCGCGAC00001001011100001101-0101001
F.glaucescens            CCTGACCAAAAAAGACCGCGCACGCGTTATCCAACCTGCTGGGCGGCGGCATC-GTCTGCCKCTTGGCCAAATTCCTCGAC-AACCTCCCCTCTTCGGAGTTGGGGCTCGGGGTAAAAGAACCCACGGCGCCGAAGGCGTCAAGGAACACTGTGCCTAACCCGGGGAC-GCGGTTGGCTTGCTGACCGCA-CCTCGAGTTGCAATGCTATATAATCCACACGACTCTCGGCAACGGATATCTCGGCTCTCGCATCGATGAAGAACGTAGCGAAATGCGATACCTGGTGTGAATTGCAGAATCCCGCGAACCATCGAGTCTTTGAACGCAAGTTGCGCCCGAGGCCTCTTGGCCGAGGGCACGCCTGCCTGGGCGTCACGCAAAA-CACGCTCCCAACCCACTAACC-TGGT-GCG--GGACGCGGCATGTGGCCACCCGTCTCGCAAGGGGCGGTTGGCCGAAGATCCGGCTGCCGGC----GTATCGTGCCGGACACAGCGCGTGGTAGGCGACCTCGCTTTACTAAACGCAGTGCATCC-GGCGCGTAGCCAAAGCGATAGCCTCAATGGACCCTTTT-AACGGAGCGCATGACGCTTCGACCGCGAC00001001011100001011-0101001
F.mairei                 CCTGACCAAAAAAGACCGCGCACGCGTTATCCAACCTGCTAGGTGGCGGCATC-GTCTRCCGCTTGGCCAAATTCCTCGAC-AGCCTCCCCTCTTCGGAGTTGGGGCTTGGGGTAMAAGAACCCACGGCGCCGAAGGCGTCAAGGAACACTGTGCCTAACCCGGGGAC-GCGGTTGGCTTGCTGACCGCA-CCTCGAGTTGCAATGCTATATAATCCACACGACTCTCGGCAACGGATATCTCGGCTCTCGCATCGATGAAGAACGTAGCGAAATGCGATACCTGGTGTGAATTGCAGAATCCCGCGAACCATCGAGTCTTTGAACGCAAGTTGCGCCCAAGGCCTCTTGGCCGAGGGCACGCCTGCCTGGGCGTCACGCAAAA-CACGCTCCCAACCCACTAACC-TGGT-GCG--GGACGCGGCATGTGGCTACCCGTCTCGCAAGGGGCGGTTGGCCGAAGATCTGGCTGCCGGC----GTATCGTGCCGGACACAGCGCGTGGTAGGCGACCTCGCTTTACTAAACGCAGTGCATCC-GGCGCGTAGCCAAAGCGATAGCCTCAATGGACCCTTTT-AACGGAGCGCATGACACTTCGACCGCGAC00001001011100001011-0101001
F.ovina                  CCTGACCAAAACAGACCGCGCACGCGTCATCCTGCCTGCCGGGCGGCGGCACC-GTCTGTCGCCCAGCCAAAGTCCTCGAA-AACCTCCTCTCTTCGGAGGGGCGGCTCGGGGTAAAAGAACCCACGGCGCCGAAGGCGTCAAGGAACACTGTGCCTAACCCGGGKAC-GYGGCTGGCTTGCTGGCTGCA-CCCTGGGTTGCAATGCTATATAATCCACACGACTCTCGGCAACGGATATCTCGGCTCTCGCATCGATGAAGAACGTAGCGAAATGCGATACCTGGTGTGAATTGCAGAATCCCGCGAACCATCGAGTCTTTGAACGCAAGTTGCGCCCGAGGCCTTCTGGCCGAGGGCACGCCTGCCTGGGCGTCACGCCAAA-CACGCTCCCACCCCACTAAACATGG-GGCG--GGATGCGGCATGTGGCTCTCCGTCTCGCAAGGGGYGGTGGGCCGAAGATCCGGCTGCCGGC----GTATCGTGCCGGACACAGCGCGTGGTAGGCGATCTCGCTATACTAAACGCAGTGCATTC-GGGACGTAGCCGACGCAATGCCCTCAATGGACCCTATT-AACGGAGCGCACGACRCTTCGACCGCGAC00001001011100000101-0101001
F.circummediterranea     CCTGACCAAAACAGACCGCGCACGCGTCATCCTGCCTGCCGGGCGGCAGCACC-GTCTGTCGCCCAGCCAAAGTCCTCGAA-AACCTCCTCTCTTCGGAGGGGCGGCTCGGGGTAAAAGAACCCACGGCGCCGAAGGCGTCAAGGAACACTGTGCCTAACCCGGGGAC-GCAGCTGGCTTGCTGGCTGCA-CCCTGGGTTGCAATGCTATATAATCCACACGACTCTCGGCAACGGATATCTCGGCTCTCGCATCGATGAAGAACGTASCGAAATGCGATACCTGGTGTGAATTGCAKAATCCCGCGAACCATCGAGTCTTTGAACGCAAGTTGCGCCCGAGGCCTTCTGGCCGAGGGCACGCCTGCCTGGGCGTCACGCCAAA-CACGCTCCCACCCCACTAAACATGG-GGCG--GGATGCGGCATGTGGCTCTCCGTCTCGCAAGGGGCGGTGGGCCGAAGATCCGGCTGCCGGC----GTATCGTGCCGGACACAGCGCGTGGTTGGCGATCTCGCTATACTAAACGCAGTGCATCC-GGGACGTAGCCGACGCAATGCCCTCAATGGACCCTATT-AACGGAGCGCACGACGCTTCGACCGCGAC00001001011100000101-0101001
F.tatrae                 CCTGACCAAAACAGACCGCGCACATGTCATCCTGCCTGCCGGGCGGCGGCACC-GTTTGTCGCCCGGCCAAAGTCCTCGAA-AACTTCCTCTCTTCGGAGCGGCGGCTCGGGGTAAAAGAACCCACGGCGCCGAAGGCGTCAAGGAACACTGTGCCTAACCCGGGGAC-GCGGCTGGCTTGCTGGCCGCA-CCTTGGGTTGCAATGCTATATAATCCACACGACTCTCGGCAACGGATATCTCGGCTCTCGCATCGATGAAGAACGTAGCGAAATGCGATACCTGGTGTGAATTGCAGAATCCCGCGAACCATCGAGTCTTTGAACGCAAGTTGCGCCCGAGGCCTTTTGGCCGAGGGCACGCCTGCCTGGGCGTCACGCCAAA-CACGCTCCCACCCCACTAAACATGG-GGCG--GGRTGCGGCATGTGGCTCTCCGTCTCGCAAGGGGCGGTGGGCCGAAGATCCGGCTGCCGGC----GTATCGTGCCGGACACAGCGCGTGGTAGGCGATCTCGCTATACTAAACGCAGTGCATCC-GGGGCGTAGCCGACGCAATGCCCTCAATGGACCCTATT-AACGGAGCGCACGACGCTTCGACCGCGAC00001001011100000101-0101001
F.pallens                CCTGACCAAAACAGACCGCGCACGCGTCATCCTGCCTGCCGGGCGGCGGCACC-GTCTGTCGCCCAGCCAAAGTCCTCGA--AAC-TCCTCTCTTCGGAGGGGCGGCTCGAGGTAAAAGAACCCACGGCGCCGAAGGCGTCAAGGAACACTGTGCCTAACCCGGGGAC-GCGGCTGGCTTGCTGGCCGCA-CCCTGGGTTGCAATGCTATATAATCYACACGACTCTCGGCAACGGATATCTCGGCTCTCGCATCGATGAAGAACGTAGCGAAATGCGATACCTGGTGTGAATTGCAGAATCCCGCGAACCATCGAGTCTTTGAACGCAAGTTGCGCCCGAGGCCTTCTGGCCGAGGGCACGCCTGCCTGGGCGTCACGCCAAA-CACGCTCCCACCCCACTAAACATGG-GGCG--GGATGCGGCATGTGGCTCTCCGTCTCGCAAGGGGCGGTGGGCCGAAGATCCGGCTGCCGGT----GTATCGTGCCGGACACAGCGCGTGGTAGGCGATCTCGCTATACTAAACGCAGTGCATCC-GGGACGTAGCCGACTCAATGCCCTCAATGGACCCTATT-AACGGAGCGCACGACGCTTCGACCGCGAC0000101-111100000101-0101001
F.valesiaca              CCTGACCAAAACAGACCGCGCACGCGTCATCCTGCCTGCCGGGCGGCGGCACC-GTCTKTCGCCCAGCCAAAGTCCTCGA--AAC-TCCTCTCTTCGGAGGGGCGGCTCGAGGTAAAAGAACCCACGGCGCCGAAGGCGTCAAGGAACACTGTGCCTAACCCGGGGAC-GCGGCTGGCTTGCTGGCCGCA-CCYTGAGTTGCAATGCTATATAATCCACACGACTCTCGGCAACGGATATCTCGGCTCTCGCATCGATGAAGAACGTAGCGAAATGCGATACCTGGTGTGAATTGCAGAATCCCGCGAACCATCGAGTCTTTGAACGCAAGTTGCGCCCGAGGCCTTCTGGCCGAGGGCACGCCTGCCTGGGCGTCACGCCAAA-CACGCTCCCACCCCACTAAACATGG-GGCG--GGATGCGGCATGTGGCTCTCCGTCTCGCWAGGGGCGGTGGGCCGAAGATCCGGCTGCCGGT----GTATCGTGCCGGACACAGCGCGTGGTAGGCGATCTCGCTATACTAAACGCAGTGCATCC-GGGACGTAGCCGACTCAATGCCCTCAATGGACCCTATT-AACGGAGCGCACGACGCTTCGACCGCGAC0000101-111100000101-0101001
F.rupicaprina            CCTGACCAAAACAGACCGTGCACGCGTCATCTTGCCTGCCGGGCGGCKGCACC-GTTWGTCGCCCGGCCAAAKTCCTCGA--AAMTTYCTYTYTTYGGAGTGGCGGCTCGGGGTAAAAGAACCCMCGGCGCCGAAGGSGTCAAGGAACACTGTGCCTAACCCGGGGAC-GCGGCTGGCTTGCTGGCCGCA-CCTTGGGTTGCAATGCTATATAATCCACACGACTCTCGGCAACGGATATCTCGGCTCTCGCATCGATGAAGAACGTAGCGAAATGCGATACCTGGTGTGAATTGCAGAATCCCGCGAACCATCGAGTCTTTGAACGCAAGTTGCGCCCGAGGCCTTCTGGCCGAGGGCACGCCTGCCTGGGCGTCACGCCAAA-CACGCTCCCACCCCACTAAACATGG-GGCG--GGATGCGGCATGTGGCTCCCCGTCTCGCAAGGGGCGGTGTGCCGAAGATCTGGCTGCCGGT----GTATCGTGCCGGACACAGCGCGTGGTAGGCGATCTCGCTATACTAAACGCAGTGCATCC-GGGGCGTAGCCGACGCAATGCCCTCA-TGGACCCTATA-AACGGAGCGCACGACGCTTCTACCGCGAC0000101-011100000101-0101101
C.cristatus              CCTGACCAAAATAGACCGAGCACGCGTCATCCATCCTGCTGGGCGCCGG-ATCCGTCCGTCGCTTGGCCAAACACCTCGAATAACCACCTCTCTTTGGAGAAGTGGCTCGGGGTAAAAGAACCCACGGCGCCGAAGGCGTCAAGGAAAACTGTGCCTAACCCGGGGAC-GCGGCTTGCTTGCTGGTCGCC-CCCCGTGTTGCAACGCTATTTAATCCACACGACTCTCGGCAACGGATATCTCGGCTCTCGCATCGATGAAGAACGTAGCGAAATGCGATACCTGGTGTGAATTGCAGAATCCCGCGAACCATCGAGTCTTTGAACGCAAGTTGCGCCCGAGGCCTTTTGGCCGAGGGCACGCCTGCCTGGGCGTCACGCCAAA-CACGCTCCCAACCCA-TAACC-TGG-GTCG--GGATGCGGCATGTGGCTCCCCGTCTTGCAAGAGGCGGTGAGCCTAAGATTTGGCTGCCGGC----GTATCGTGCCGGACACAGCGCGTGGTAGGCGACCTCGCTTTACTAATCGCAGTGCATCC-GGAACGTAGCCGACTCTATGGCCTCAGTAGACCCTATT-CACGGAGCGTTTGACGTTTCGACCGCGAC00100000011100101101-0101001
P.pratensis              CCTGACCAAAACAGACCGTGAACGCGTCATCTTGCCTGCC-AGCGGCGGC-CC-TGCCGTCGCTTGGCCAAACTCCTCGAT-AACCTCCTCTCCTTGGAGCGGGGRCTCGGGGTAAAAGAACCCACGGCGCCGAAGGCGTCAAGGAACACTGTGCCTAACCCGGGGAA-GCGGCTGGCTTGCTAGCTGCC-CCTCGTGTTGCAATGCTATTTAATCCACACGACTCTCGGCAACGGATATCTCGGCTCTCGCATCGATGAAGAACGTAGCGAAATGCGATACCTGGTGTGAATTGCAGAATCCCGCGAACCATCGAGTCTTTGAACGCAAGTTGCGCCCGAGGYCACTTGGCCGAGGGCACGCCTGCCTGGGCGTCACGCCAAA-CACGCTCCCA-CCC-CTCATC-GGGTTGTG--GGATGCGGCATGTGGCTCCCCGTCTTGCAAGGGGCGGTGGGCCGAAGATGCGGCTGCCGGC----GTATCGTGCCGGACACAGCGCGTGGTGGGCGAACTCGCTTTACTTACCGCAGTGCATCC-GGCCCATAGCCGACGTGATGGCCTTAA-GGACCCTATG-AACGGAGCGCATGACGCTCCGACCGCGAC01011001011111001001-0101011
B.distachyon             CCTGACCAAAACAGACCGCGCACGTGTCATCCATCCCACC-GGTGGCGGCATC-GTCCTTCGCTCGGCCAA-GTCCTCGTC-CACCTAGCCCCCTCGGAGGCGGTGCACGGGGCAAAAGAACCGACGGCGCTGACGGCGTCAAGGAACACTGTGCCTAATCCGGGGAC-GCAGCTCGCCTGCTTGCTGCC-CCCCGTTTTGCAATGCCATTCGATCGACACGACTCTCGGCAACGGATATCTCGGCTCTCGCATCGATGAAGAACGTAGCGAAATGCGATACCTGGTGTGAATTGCAGAATCCCGCGAACCATCGAGTCTTTGAACGCAAGTTGCGCCCGAGGCCACCCGGTCGAGGGCACGCCTGCCTGGGCGTCACGCCAAAACACGCTCCCACCCTTC-CTCG-TGG-GGAGCAGGACGCGGCATATGGCTCCTCGTGCCCCTAGGCGCGGTGGGCCGAAGATCGGGCTGCCGGCATATCTATCGTGCCGGGCGCAGCGCGTGGTGGGCGATCTCGCTTTACTCAGCGCAGCGC-TGCAGGTGCGTAGCCGGCGCAATGGCCTCAAAGGACCCCAAAGAACGGAGTGCGCGTCGCTCCGACCGCGAC0100110101100001110000010000
;
END;

[ Indel Character     Sequence Region ]
[ ---------------     --------------- ]
[                                     ]
[ 611             40-41         ]
[ 612             41-41         ]
[ 613             50-50         ]
[ 614             51-51         ]
[ 615             54-54         ]
[ 616             72-72         ]
[ 617             81-82         ]
[ 618             82-82         ]
[ 619             86-86         ]
[ 620             169-169         ]
[ 621             191-191         ]
[ 622             385-385         ]
[ 623             396-396         ]
[ 624             400-400         ]
[ 625             401-401         ]
[ 626             402-402         ]
[ 627             407-407         ]
[ 628             411-411         ]
[ 629             412-412         ]
[ 630             416-417         ]
[ 631             416-416         ]
[ 632             419-419         ]
[ 633             479-482         ]
[ 634             538-538         ]
[ 635             542-542         ]
[ 636             569-569         ]
[ 637             570-570         ]
[ 638             581-581         ]
