# Supplementary material for: Evolutionary history of tall fescue morphotypes inferred from molecular phylogenetics of the Lolium-Festuca species complex
Source: BMC Evol Biol. 2010 Oct 12;10:303. doi: 10.1186/1471-2148-10-303 (PMC2958922; doi:10.1186/1471-2148-10-303)
Supplement: Additional file 3 — Sequence alignment of matK. Sequence alignment, in NEXUS format, used to generate the matK phylogenetic tree [file 1471-2148-10-303-S3.TXT]

#NEXUS
BEGIN DATA;
	DIMENSIONS NTAX=30 NCHAR=1549;
	FORMAT MISSING=? DATATYPE=DNA GAP=- EQUATE="0=A 1=C";
	OPTIONS GAPMODE=MISSING;
MATRIX

                        [0000000000000000000000000000000000000000000000000000000000000000000000000000000000000000000000000000000000000000000000000000000000000000000000000000000000000000000000000000000000000000000000000000000000000000000000000000000000000000000000000000000000000000000000000000000000000000000000000000000000000000000000000000000000000000000000000000000000000000000000000000000000000000000000000000000000000000000000000000000000000000000000000000000000000000000000000000000000000000000000000000000000000000000000000000000000000000000000000000000000000000000000000000000000000000000000000000000000000000000000000000000000000000000000000000000000000000000000000000000000000000000000000000000000000000000000000000000000000000000000000000000000000000000000000000000000000000000000000000000000000000000000000000000000000000000000000000000000000000000000000000000000000000000000000000000000000000000000000000000000000000000000000000000000000000000000000000000000000000000000000000000000000000000000000000000000000001111111111111111111111111111111111111111111111111111111111111111111111111111111111111111111111111111111111111111111111111111111111111111111111111111111111111111111111111111111111111111111111111111111111111111111111111111111111111111111111111111111111111111111111111111111111111111111111111111111111111111111111111111111111111111111111111111111111111111111111111111111111111111111111111111111111111111111111111111111111111111111111111111111111111111111111111111111111111111111111111111111111111111111111111111111111111111111111111111111111111111111111]
                        [0000000000000000000000000000000000000000000000000000000000000000000000000000000000000000000000000001111111111111111111111111111111111111111111111111111111111111111111111111111111111111111111111111111222222222222222222222222222222222222222222222222222222222222222222222222222222222222222222222222222233333333333333333333333333333333333333333333333333333333333333333333333333333333333333333333333333334444444444444444444444444444444444444444444444444444444444444444444444444444444444444444444444444444555555555555555555555555555555555555555555555555555555555555555555555555555555555555555555555555555566666666666666666666666666666666666666666666666666666666666666666666666666666666666666666666666666667777777777777777777777777777777777777777777777777777777777777777777777777777777777777777777777777777888888888888888888888888888888888888888888888888888888888888888888888888888888888888888888888888888899999999999999999999999999999999999999999999999999999999999999999999999999999999999999999999999999990000000000000000000000000000000000000000000000000000000000000000000000000000000000000000000000000000111111111111111111111111111111111111111111111111111111111111111111111111111111111111111111111111111122222222222222222222222222222222222222222222222222222222222222222222222222222222222222222222222222223333333333333333333333333333333333333333333333333333333333333333333333333333333333333333333333333333444444444444444444444444444444444444444444444444444444444444444444444444444444444444444444444444444455555555555555555555555555555555555555555555555555]
                        [0000000001111111111222222222233333333334444444444555555555566666666667777777777888888888899999999990000000000111111111122222222223333333333444444444455555555556666666666777777777788888888889999999999000000000011111111112222222222333333333344444444445555555555666666666677777777778888888888999999999900000000001111111111222222222233333333334444444444555555555566666666667777777777888888888899999999990000000000111111111122222222223333333333444444444455555555556666666666777777777788888888889999999999000000000011111111112222222222333333333344444444445555555555666666666677777777778888888888999999999900000000001111111111222222222233333333334444444444555555555566666666667777777777888888888899999999990000000000111111111122222222223333333333444444444455555555556666666666777777777788888888889999999999000000000011111111112222222222333333333344444444445555555555666666666677777777778888888888999999999900000000001111111111222222222233333333334444444444555555555566666666667777777777888888888899999999990000000000111111111122222222223333333333444444444455555555556666666666777777777788888888889999999999000000000011111111112222222222333333333344444444445555555555666666666677777777778888888888999999999900000000001111111111222222222233333333334444444444555555555566666666667777777777888888888899999999990000000000111111111122222222223333333333444444444455555555556666666666777777777788888888889999999999000000000011111111112222222222333333333344444444445555555555666666666677777777778888888888999999999900000000001111111111222222222233333333334444444444]
                        [1234567890123456789012345678901234567890123456789012345678901234567890123456789012345678901234567890123456789012345678901234567890123456789012345678901234567890123456789012345678901234567890123456789012345678901234567890123456789012345678901234567890123456789012345678901234567890123456789012345678901234567890123456789012345678901234567890123456789012345678901234567890123456789012345678901234567890123456789012345678901234567890123456789012345678901234567890123456789012345678901234567890123456789012345678901234567890123456789012345678901234567890123456789012345678901234567890123456789012345678901234567890123456789012345678901234567890123456789012345678901234567890123456789012345678901234567890123456789012345678901234567890123456789012345678901234567890123456789012345678901234567890123456789012345678901234567890123456789012345678901234567890123456789012345678901234567890123456789012345678901234567890123456789012345678901234567890123456789012345678901234567890123456789012345678901234567890123456789012345678901234567890123456789012345678901234567890123456789012345678901234567890123456789012345678901234567890123456789012345678901234567890123456789012345678901234567890123456789012345678901234567890123456789012345678901234567890123456789012345678901234567890123456789012345678901234567890123456789012345678901234567890123456789012345678901234567890123456789012345678901234567890123456789012345678901234567890123456789012345678901234567890123456789012345678901234567890123456789012345678901234567890123456789012345678901234567890123456789]

P.pratensis              ATGGAAAAATTCGAAGGGTATTCAGAAAAACACAAATCTCGTCAACAATACTTTGTCTACCCACTACTCTTTCAGGAGTATATTTATGCATTTGCCCATGATTATGGATTAAATGATTCCGAACCTGTGGAAATTGTTAGTCGTAATAACAAGAAATTTAGTTCACTACTTGTGAAACGTTTAATTATTCGAATGTATCAGCAGAATTTTGGGATTAACTTGGTTAATC-----A-TC---CTAACCAAGATCGATTGTTGGATTACAAAATTGGTTTTTATTCTGAGTTTTATTCTCAGATTCTATCTGAGGGATTTGCAATCGTTGTAGAAATCCCATTCTCGCTACGAGAATTACCTTGTCCCAAAGAAAAAGAAATACCCAAGTTTCAGAATTTACGCTCTATTCATTCAATATTTCCCTTTTTAGAAGACACATTTTTGCATTTGGATTATTTATCACATATAGAAATACCCTATCCTATCCATTTGGAAATCTTGGTTCAACTCCTTCAATACCGTATCCAAGATGTTCCATCTTTGCATTTATTGCGATTCTTTCTCAACTACTATTCAAATTGGAATAGTTTTATTACTTCAATGAAATCTATTTTTATTTTTAAAAAAGAAAATAAAAGACTATTTCGATTCCTATATAACTCTTATCTATCAGAATATGAATTTTTCTTGTTGTTTCTTCGTAAACAATCTTCTTGCTTACCATTAGCATCTTCTGGAACTTTTTTGGAACGAATCCACTTTTCGAGGAAGATGGAACATTTTGGGATAATGTACCCAGGTTTTTTTAGGAAAACCATATGGTTTTTTATGGATCCTCTTATGCATTATGTTCGATATCAAGGAAAGGCAATTTTTGCATCAAAAGGAACTCTTTTTTTCAACAAAAAATGGAAATGGTACCTTATCCATTTGTGGCAATATTTTTTCTCTTTTTGGACTCAGCCGCGAAGGATCCATCTAAACCAATTAGCAAACTCTTGCTTCGATTTTATGGGGTATCTTTCAAGTGTACCAAAAAGTCCTTTGTTAGTAAGGAATCAAATGCTGGAGAATTCATTTCTAATAGATACTCGAATGCCAAAATTCGATACCATAGTTCCCGTTACTGCCCTCATAGGATACTTATCAAAAGCTCAATTTTGTACTGGATCGGGCCATCCTATTAGTAAACCCATTTGGACAGATTTATCAGATTGGGATATTCTTGATCGGTTTGGTCGGATATGTAGAAATCTTTTTCATTATCATAGTGGATCTTCGAAAAAACGGACTTTGTATCGACTAAAGTATATACTTCGACTTTCATGCGCTAGAACTTTAGCTCGTAAACATAAAAGCACGGTACGAACTTTTATGCAACGATTAGGTTCGGCATTTTTAGAAGAATTTTTTACCGAAGAAGAGCTAGTTTTTTCTTTGATGTTCACCAAAACAACCCTTTTTTCTTTCTGTGGATCGCACAGTGAGCGTATTTGGTATTTTGATATTATACGTATCAACGACCTGGTGAAGCCTCTTAATTAA1110
B.distachyon             ATGGAAAAATTCGAAGAGATTTCAGAAAAACATAAATCTCGTCAACAATACTTTGTCTACCCACTTCTCTTTCAGGAGTTTCTTTATACATTTGCCCATGATTATGGATTAAATGATTCCGAACCTGTGGAAATTCTTAGTTGTAATAAAAAAAAATTTAGTTCACTACTTGTGAAACGTTTAATTATTCGAATGTATCAGCAGAATTTTTGGATTAACTCGGTTAATC-----A-TC---CTAACCAAGATCGATTGTTGGATTACAAAAATTATTTTTATTCTGATTTTTTTTCTCAGATTCTATCTGAGGGGTTTGCGATCGTTGTAGAAATCCCATTCTCGCTACGAGAATTTTTTTGTCCGAAAGAAAAAGAAATACCAAAGTTTCAGAATTTACGCTCTATTCATTCAATATTTTCGTTTTTAGAAGACAAATTTTTGCATTTGCATTCTCTATCACATATAGAAATACCCTATCCTATCCATTTGGAAATCTTGGTTCAACTCCTTCAATACCATATCCAAGATGTTCCATCTTTGCATTTATTGCGATTCTTTCTCAACTACTATTCGAATTGGAATAGTTTTATTACTTCAATCAAATCTTTTTTTCTTTTAAAAAAAAAAAATAAAAGACTATTTCAATTCCTATATAACTCTTATGTATCAGAATATGAATTTTTCTTATTGTTTCTTCGTAAACAATCTTCTTGCTTACCATTAGCATCTTCTGGAGGCTTTTTGGAACGAATCCACTTTTCTAGGAAGATGGAACATTTTGGGATAATGGACCCTGGTTTTTTTCGGAAAACCTTATGGTTCTTTATGGATCCTCTTATGCATTATGTTAGATATCAAGGAAAGGCAATTCTTGCATCAAAAGGAACTCTTTTTTTGAAGAAGAAATGGAAATGGTACCTTGTCAATTTCTGCCAATATTCTTTTTCTTTTTGGACTCAACCGCGAAGGATCCATCTAAACCAATTGGCAAACTCTTGCTTCGATTTTTTGGGGTACCTTTCAAGTGTACCAAAAAGTACTTTGTTAGTAAGGAATCAAATGCTGGAGAATTCTTTTCTAATAGATACTCAAATGACAAAATTCGATACCATAGTCCCCGCTACTCTCCTCATAGGATCTTTATCAAAAGCTCAATTTTGTACTGGATCGGGGCATCCTATTAGTAAACCCATTTGGACAGAGTTATCAGATTGGGATATTCTTGATCGATTTGGTCGGATATGTAAAAATCTTTTTCATTATCATAGTGGATCTTCCAAAAAACGGACTTTGTATCGACTAAAGTATATACTTCGACTTTCATGCGCTAGAACTTTAGCTCGTAAACATAAAAGCACGGTACGAACTTTTATGCAACGATTGGGCTCGGTATTTTTAGAAGAATTTTTTACGGAAGAAGAGCAAGTTTTTTCTTTGATGTTCACCAAAACAACCCTTTTTTATTTCCGTGGATCGCATAGTGAGCGTATTTGGTATTTGGATATTATCCGTATCAATGGCCTGGTGAATCCTCGTAATTAA1110
CT2093R                  ATGGAAAAATTCGAAGGGTATTCAGAAAAACACAAATCTCGTCAACAATACTTTGTCTACCCACTACTCTTTCAGGAGTATATTTATGCATTTGCCCATGATTATGGATTAAATGATTTCGAACCTGTGGAAATTTGTAGTTGTAATAACAAGAAATTTAGTTCACTACTTGTGAAACGTTTAATTATTCGAATGTATCAGCAGAGTTTTTGGATGAACTCGGTTAATC-----A-TC---CTAACCAGGATCGATTGTTGGATTACAAAATTGGTTTTTATTCTGAGTTTTATTCTCAGATTCTATCTGAGGGATTTGCGATCGTTGTAGAAACTCCATTCTCGCTACGAGAATTACCTTGCCCGAAAGAAAAAGAGATACCCAAGTTTCAGAATTTACACTCTATTCATTCAATATTTTCCTTTTTAGAAGACAAATTTGTGCATTTGGATTATTTATCACATATAGAAATACCCTATCCTATCCATTTGGAAATCTTGGTTCAACTCCTTCAATACCGTATCCAAGATGTTCCATCTTTGCATTTATTGCGATTCTTTCTCAACAATTATTCAAATTGGAATAGTTTTATTACTTCAATGAAATCTATTTTTCTTTTTAAAAAAGAAAATAAAAGACTATTTCGATTCCTATATAACTCTTATGTATCAGAATATGAATTTTTCTTGTTGTTTCTTCGTAAACAATCTTCTTGCTTACCATTAGCAGCTTCGGGAACTTTTTTGGAACGAATCCACTTTTCTAGGAAGATGGAACATTTTTGGATAATGTATCCTGGTTTTTTTAGGAAAACTATATGGTTTTTTATGGATCCTCTTATGCATTATGTTCGATATCAAGGAAAGGCCCTTTTTGCATCAAAAGGTACTCTTTTTTTGAACAAAAAATGGAAATGGTATCTTATCAATTTGTGGCAATATTGTTTCTCTTTTTGGACTCAGCCGCGAAGGATCCATCTAAACCAATTAGCAAACTCTTGCTTTGATTTTATGGGGTACCTTTCAAGTGTACCAAAAAGTCCTTTCTTAGTAAAGAATAAAATGCTGGATAATTCATTTCTAATAGATACTCTAATCCAAAAATTGGATACCATAGTTCCCGCTACTGCCCTCATAGGATACTTATCAAAAGCTCAATTTTGTACTGGATCGGGCCATCCTATTAGTAAACCCATTTGGACAGATTTATCAGATTGGGATATTCTTGATCGATTTGGTCGGATATGTAGAAATCTTTTTCATTATCATAGTGGATCTTCAAAAAAACGGACTTTGTATCGACTAAAGTATATACTTCGACTTTCATGCGCTAGAACTTTAGCTCGTAAACATAAAAGCACGGTACGAACTTTTATGCAACGATTAGGTTCGGCATTTTTAGAAGAATTTTTTACCGAAGAAGAGCTAGTGTTTTCTTTGATGTTCACCAAAACAACCCTTTTTTCTTTCCGTGGATCGCACAGTGAGCGTATTTGGTATTTTGATATTATACGTATCAACGACCTGGTGAAGCCTCTTAATTAA1110
F.glaucescens            ATGGAAAAATTCGAAGGGTATTCAGAAAAACACAAATCTCGTCAACAATACTTTGTCTACCCACTACTCTTTCAGGAGTATATTTATGCATTTGCCCATGATTATGGATTAAATGATTTCGAACCTGTGGAAATTTGTAGTTGTAATAACAAGAAATTTAGTTCACTACTTGTGAAACGTTTAATTATTCGAATGTATCAGCAGAGTTTTTGGATGAACTCGGTTAATC-----A-TC---CTAACCAGGATCGATTGTTGGATTACAAAATTGGTTTTTATTCTGAGTTTTATTCTCAGATTCTATCTGAGGGATTTGCGATCGTTGTAGAAACTCCATTCTCGCTACGAGAATTACCTTGCCCGAAAGAAAAAGAGATACCCAAGTTTCAGAATTTACACTCTATTCATTCAATATTTTCCTTTTTAGAAGACAAATTTGTGCATTTGGATTATTTATCACATATAGAAATACCCTATCCTATCCATTTGGAAATCTTGGTTCAACTCCTTCAATACCGTATCCAAGATGTTCCATCTTTGCATTTATTGCGATTCTTTCTCAACAATTATTCAAATTGGAATAGTTTTATTACTTCAATGAAATCTATTTTTCTTTTTAAAAAAGAAAATAAAAGACTATTTCGATTCCTATATAACTCTTATGTATCAGAATATGAATTTTTCTTGTTGTTTCTTCGTAAACAATCTTCTTGCTTACCATTAGCAGCTTCGGGAACTTTTTTGGAACGAATCCACTTTTCTAGGAAGATGGAACATTTTTGGATAATGTATCCTGGTTTTTTTAGGAAAACTATATGGTTTTTTATGGATCCTCTTATGCATTATGTTCGATATCAAGGAAAGGCCCTTTTTGCATCAAAAGGTACTCTTTTTTTGAACAAAAAATGGAAATGGTATCTTATCAATTTGTGGCAATATTGTTTCTCTTTTTGGACTCAGCCGCGAAGGATCCATCTAAACCAATTAGCAAACTCTTGCTTTGATTTTATGGGGTACCTTTCAAGTGTACCAAAAAGTCCTTTCTTAGTAAAGAATAAAATGCTGGATAATTCATTTCTAATAGATACTCTAATCCAAAAATTGGATACCATAGTTCCCGCTACTGCCCTCATAGGATACTTATCAAAAGCTCAATTTTGTACTGGATCGGGCCATCCTATTAGTAAACCCATTTGGACAGATTTATCAGATTGGGATATTCTTGATCGATTTGGTCGGATATGTAGAAATCTTTTTCATTATCATAGTGGATCTTCAAAAAAACGGACTTTGTATCGACTAAAGTATATACTTCGACTTTCATGCGCTAGAACTTTAGCTCGTAAACATAAAAGCACGGTACGAACTTTTATGCAACGATTAGGTTCGGCATTTTTAGAAGAATTTTTTACCGAAGAAGAGCTAGTGTTTTCTTTGATGTTCACCAAAACAACCCTTTTTTCTTTCCGTGGATCGCACAGTGAGCGTATTTGGTATTTTGATATTATACGTATCAACGACCTGGTGAAGCCTCTTAATTAA1110
Jesup                    ATGGAAAAATTCGAAGGGTATTCAGAAAAACACAAATCTCGTCAACAATACTTTGTCTACCCACTACTCTTTCAGGAGTATATTTATGCATTTGCCCATGATTATGGATTAAATGATTTCGAACCTGTGGAAATTTGTAGTTGTAATAACAAGAAATTTAGTTCACTACTTGTGAAACGTTTAATTATTCGAATGTATCAGCAGAGTTTTTGGATGAACTCGGTTAATC-----A-TC---CTAACCAGGATCGATTGTTGGATTACAAAATTGGTTTTTATTCTGAGTTTTATTCTCAGATTCTATCTGAGGGATTTGCGATCGTTGTAGAAACTCCATTCTCGCTACGAGAATTACCTTGCCCGAAAGAAAAAGAGATACCCAAGTTTCAGAATTTACACTCTATTCATTCAATATTTTCCTTTTTAGAAGACAAATTTGTGCATTTGGATTATTTATCACATATAGAAATACCCTATCCTATCCATTTGGAAATCTTGGTTCAACTCCTTCAATACCGTATCCAAGATGTTCCATCTTTGCATTTATTGCGATTCTTTCTCAACAATTATTCAAATTGGAATAGTTTTATTACTTCAATGAAATCTATTTTTCTTTTTAAAAAAGAAAATAAAAGACTATTTCGATTCCTATATAACTCTTATGTATCAGAATATGAATTTTTCTTGTTGTTTCTTCGTAAACAATCTTCTTGCTTACCATTAGCAGCTTCGGGAACTTTTTTGGAACGAATCCACTTTTCTAGGAAGATGGAACATTTTTGGATAATGTATCCTGGTTTTTTTAGGAAAACTATATGGTTTTTTATGGATCCTCTTATGCATTATGTTCGATATCAAGGAAAGGCCCTTTTTGCATCAAAAGGTACTCTTTTTTTGAACAAAAAATGGAAATGGTATCTTATCAATTTGTGGCAATATTGTTTCTCTTTTTGGACTCAGCCGCGAAGGATCCATCTAAACCAATTAGCAAACTCTTGCTTTGATTTTATGGGGTACCTTTCAAGTGTACCAAAAAGTCCTTTCTTAGTAAAGAATAAAATGCTGGATAATTCATTTCTAATAGATACTCTAATCCAAAAATTGGATACCATAGTTCCCGCTACTGCCCTCATAGGATACTTATCAAAAGCTCAATTTTGTACTGGATCGGGCCATCCTATTAGTAAACCCATTTGGACAGATTTATCAGATTGGGATATTCTTGATCGATTTGGTCGGATATGTAGAAATCTTTTTCATTATCATAGTGGATCTTCAAAAAAACGGACTTTGTATCGACTAAAGTATATACTTCGACTTTCATGCGCTAGAACTTTAGCTCGTAAACATAAAAGCACGGTACGAACTTTTATGCAACGATTAGGTTCGGCATTTTTAGAAGAATTTTTTACCGAAGAAGAGCTAGTGTTTTCTTTGATGTTCACCAAAACAACCCTTTTTTCTTTCCGTGGATCGCACAGTGAGCGTATTTGGTATTTTGATATTATACGTATCAACGACCTGGTGAAGCCTCTTAATTAA1110
Quantum                  ATGGAAAAATTCGAAGGGTATTCAGAAAAACACAAATCTCGTCAACAATACTTTGTCTACCCACTACTCTTTCAGGAGTATATTTATGCATTTGCCCATGATTATGGATTAAATGATTTCGAACCTGTGGAAATTTGTAGTTGTAATAACAAGAAATTTAGTTCACTACTTGTGAAACGTTTAATTATTCGAATGTATCAGCAGAGTTTTTGGATGAACTCGGTTAATC-----A-TC---CTAACCAGGATCGATTGTTGGATTACAAAATTGGTTTTTATTCTGAGTTTTATTCTCAGATTCTATCTGAGGGATTTGCGATCGTTGTAGAAACTCCATTCTCGCTACGAGAATTACCTTGCCCGAAAGAAAAAGAGATACCCAAGTTTCAGAATTTACACTCTATTCATTCAATATTTTCCTTTTTAGAAGACAAATTTGTGCATTTGGATTATTTATCACATATAGAAATACCCTATCCTATCCATTTGGAAATCTTGGTTCAACTCCTTCAATACCGTATCCAAGATGTTCCATCTTTGCATTTATTGCGATTCTTTCTCAACAATTATTCAAATTGGAATAGTTTTATTACTTCAATGAAATCTATTTTTCTTTTTAAAAAAGAAAATAAAAGACTATTTCGATTCCTATATAACTCTTATGTATCAGAATATGAATTTTTCTTGTTGTTTCTTCGTAAACAATCTTCTTGCTTACCATTAGCAGCTTCGGGAACTTTTTTGGAACGAATCCACTTTTCTAGGAAGATGGAACATTTTTGGATAATGTATCCTGGTTTTTTTAGGAAAACTATATGGTTTTTTATGGATCCTCTTATGCATTATGTTCGATATCAAGGAAAGGCCCTTTTTGCATCAAAAGGTACTCTTTTTTTGAACAAAAAATGGAAATGGTATCTTATCAATTTGTGGCAATATTGTTTCTCTTTTTGGACTCAGCCGCGAAGGATCCATCTAAACCAATTAGCAAACTCTTGCTTTGATTTTATGGGGTACCTTTCAAGTGTACCAAAAAGTCCTTTCTTAGTAAAGAATAAAATGCTGGATAATTCATTTCTAATAGATACTCTAATCCAAAAATTGGATACCATAGTTCCCGCTACTGCCCTCATAGGATACTTATCAAAAGCTCAATTTTGTACTGGATCGGGCCATCCTATTAGTAAACCCATTTGGACAGATTTATCAGATTGGGATATTCTTGATCGATTTGGTCGGATATGTAGAAATCTTTTTCATTATCATAGTGGATCTTCAAAAAAACGGACTTTGTATCGACTAAAGTATATACTTCGACTTTCATGCGCTAGAACTTTAGCTCGTAAACATAAAAGCACGGTACGAACTTTTATGCAACGATTAGGTTCGGCATTTTTAGAAGAATTTTTTACCGAAGAAGAGCTAGTGTTTTCTTTGATGTTCACCAAAACAACCCTTTTTTCTTTCCGTGGATCGCACAGTGAGCGTATTTGGTATTTTGATATTATACGTATCAACGACCTGGTGAAGCCTCTTAATTAA1110
F.atlantigena            ATGGAAAAATTCGAAGGGTATTCAGAAAAACATAAATCTCGTCAACAATACTTTGTCTACCCACTACTCTTTCAGGAGTATATTTATGCATTTGCCCATGATTATGGATTAAATGATTTCGAACCTGTGGAAATTGTTAGTTGTAATAACAAGAAATTTAGTTCACTACTTGTGAAACGTTTAATTATTCGAATGTATCAGCAGAGTTTTTGGATGAACTCGGTTAATC-----A-TC---CTAACCAAGATCGATTGTTGGATTACAAAATTGGTTTTTATTCTGAGTTTTATTCTCAGATTCTATCTGAGGGATTTGCGATCGTTGTAGAAACTCCATTCTCGCTACGAGAATTACCTTGCCCGAAAGAAAAAGAGATACCCAAGTTTCAGAATTTACACTCTATTCATTCAATATTTTCCTTTTTAGAAGACAAATTTGTGCATTTGGATTATTTATCACATATAGAAATACCCTATCCTATCCATTTGGAAATCTTGGTTCAACTCCTTCAATACCGTATCCAAGATGTTCCATCTTTGCATTTATTGCGATTCTTTCTCAACAATTATTCAAATTGGAATAGTTTTATTACTTCAATGAAATCTATTTTTCTTTTTAAAAAAGAAAATAAAAGACTATTTCGATTCCTATATAACTCTTATGTATCAGAATATGAATTTTTCTTGTTGTTTCTTCGTAAACAATCTTCTTGCTTACCATTAGCAGCTTCTGGAACTTTTTTGGAACGAATCCACTTTTCTAGGAAGATGGAACATTTTTGGATAATGTACCCTGGTTTTTTTAGGAAAACTGTATGGTTTTTTATGGATCCTCTTATGCATTATGTTCGATATCAAGGAAAGGCCATTTTTGCATCAAAAGGTACTCTTTTTTTGAACAAAAAATGGAAATGGTATCTTATCAATTTGTGGCAATATTTTTTCTCTTTTTGGACTCAGCCGCGAAGGATCCATCTAAACCAATTAGCAAACTCTTGCTTTGATTTTATGGGGTACCTTTCAAGTGTACCAAAAAGTCCTTTCTTAGTAAAGAATCAAATGCTGGAGAATTCATTTCTAATAGATACTCTAATCCAAAAATTAGATACCATAGTTCCCGCTACTGCCCTCATAGGATACTTATCAAAAGCTCAATTTTGTACTGGATCGGGCCATCCTATTAGTAAACCCATTTGGACAGATTTATCAGATTGGGATATTCTTGATCGATTTGGTCGGATATGTAGAAATCTTTTTCATTATCATAGTGGATCTTCAAAAAAACGGACTTTGTATCGACTAAAGTATATACTTCGACTTTCATGCGCTAGAACTTTAGCTCGTAAACATAAAAGCACGGTACGAACTTTTATGCAACGATTAGGTTCGGCATTTTTAGAAGAATTTTTTACCGAAGAAGAGCTAGTGTTTTCTTTGATGTTCACCAAAACAACCCTTTTTTCTTTCCGTGGATCGCACAGTGAGCGTATTTGGTATTTTGATATTATACGTATCAACGACCTGGTGAAGCCTCTTAATTAA1110
F.letourneuxiana         ATGGAAAAATTCGAAGGGTATTCAGAAAAACACAAATCTCGTCAACAATACTTTGTCTACCCACTACTCTTTCAGGAGTATATTTATGCATTTGCCCATGATTATGGATTAAATGATTTCGAACCTGTGGAAATTGTTAGTTGTAATAACAAGAAATTTAGTTCACTACTTGTGAAACGTTTAATTATTCGAATGTATCAGCAGAGTTTTTGGATGAACTCGGTTAATC-----A-TC---CTAACCAAGATCGATTGTTGGATTACAAAATTGGTTTTTATTCTGAGTTTTATTCTCAGATTCTATCTGAGGGATTTGCGATCGTTGTAGAAACTCCATTCTCGCTACGAGAATTACCTTGCCCGAAAGAAAAAGAGATACCCAAGTTTCAGAATTTACACTCTATTCATTCAATATTTTCCTTTTTAGAAGACAAATTTGTGCATTTGGATTATTTATCACATATAGAAATACCCTATCCTATCCATTTGGAAATCTTGGTTCAACTCCTTCAATACCGTATCCAAGATGTTCCATCTTTGCATTTATTGCGATTCTTTCTCAACAATTATTCAAATTGGAATAGTTTTATTACTTCAATGAAATCTATTTTTCTTTTTAAAAAAGAAAATAAAAGACTATTTCGATTCCTATATAACTCTTATGTATCAGAATATGAATTTTTCTTGTTGTTTCTTCGTAAACAATCTTCTTGCTTACCATTAGCAGCTTCTGGAACTTTTTTGGAACGAATCCACTTTTCTAGGAAGATGGAACATTTTTGGATAATGTACCCTGGTTTTTTTAGGAAAACTGTATGGTTTTTTATGGATCCTCTTATGCATTATGTTCGATATCAAGGAAAGGCCATTTTTGCATCAAAAGGTACTCTTTTTTTGAACAAAAAATGGAAATGGTATCTTATCAATTTGTGGCAATATTTTTTCTCTTTTTGGACTCAGCCGCGAAGGATCCATCTAAACCAATTAGCAAACTCTTGCTTTGATTTTATGGGGTACCTTTCAAGTGTACCAAAAAGTCCTTTCTTAGTAAAGAATCAAATGCTGGAGAATTCATTTCTAATAGATACTCTAATCCAAAAATTAGATACCATAGTTCCCGCTACTGCCCTCATAGGATACTTATCAAAAGCTCAATTTTGTACTGGATCGGGCCATCCTATTAGTAAACCCATTTGGACAGATTTATCAGATTGGGATATTCTTGATCGATTTGGTCGGATATGTAGAAATCTTTTTCATTATCATAGTGGATCTTCAAAAAAACGGACTTTGTATCGACTAAAGTATATACTTCGACTTTCATGCGCTAGAACTTTAGCTCGTAAACATAAAAGCACGGTACGAACTTTTATGCAACGATTAGGTTCGGCATTTTTAGAAGAATTTTTTACCGAAGAAGAGCTAGTGTTTTCTTTGATGTTCACCAAAACAACCCTTTTTTCTTTCCGTGGATCGCACAGTGAGCGTATTTGGTATTTTGATATTATACGTATCAACGACCTGGTGAAGCCTCTTAATTAA1110
PG4012                   ATGGAAAAATTCGAAGGGTATTCAGAAAAACACAAATCTCGTCAACAATACTTTGTCTACCCACTACTCTTTCAGGAGTATATTTATGCATTTGCCCATGATTATGGATTAAATGATTTCGAACCTGTGGAAATTGTTAGTTGTAATAACAAGAAATTTAGTTCACTACTTGTGAAACGTTTAATTATTCGAATGTATCAGCAGAGTTTTTGGATGAACTCGGTTAATC-----A-TC---CTAACCAAGATCGATTGTTGGATTACAAAATTGGTTTTTATTCTGAGTTTTATTCTCAGATTCTATCTGAGGGATTTGCGATCGTTGTAGAAACTCCATTCTCGCTACGAGAATTACCTTGCCCGAAAGAAAAAGAGATACCCAAGTTTCAGAATTTACACTCTATTCATTCAATATTTTCCTTTTTAGAAGACAAATTTGTGCATTTGGATTATTTATCACATATAGAAATACCCTATCCTATCCATTTGGAAATCTTGGTTCAACTCCTTCAATACCGTATCCAAGATGTTCCATCTTTGCATTTATTGCGATTCTTTCTCAACAATTATTCAAATTGGAATAGTTTTATTACTTCAATGAAATCTATTTTTATTTTTAAAAAAGAAAATAAAAGACTATTTCGATTCCTATATAACTCTTATGTATCAGAATATGAATTTTTCTTGTTGTTTCTTCGTAAACAATCTTCTTGCTTACCATTAGCAGCTTCTGGAACTTTTTTGGAACGAATCCACTTTTCTAGGAAGATGGAACATTTTTGGATAATGTACCCTGGTTTTTTTAGGAAAACTGTATGGTTTTTTATGGATCCTCTTATGCATTATGTTCGATATCAAGGAAAGGCCATTTTTGCATCAAAAGGTACTCTTTTTTTGAACAAAAAATGGAAATGGTATCTTATCAACTTGTGGCAATATTTTTTCTCTTTTTGGACTCAGCCGCGAAGGATCCATCTAAACCAATTAGCAAACTCTTGCTTTGATTTTATGGGGTACCTTTCAAGTGTACCAAAAAGTCCTTTCTTAGTAAAGAATCAAATGCTGGAGAATTCATTTCTAATAGATACTCTAATCCAAAAATTAGATACCATAGTTCCCGCTACTGCCCTCATAGGATACTTATCAAAAGCTCAATTTTGTACTGGATCGGGCCATCCTATTAGTAAACCCATTTGGACAGATTTATCAGATGGGGATATTCTTGATCGATTTGGTCGGATATGTAGAAATCTTTTTCATTATCATAGTGGATCTTCAAAAAAACGGACTTTGTATCGACTAAAGTATATACTTCGACTTTCATGCGCTAGAACTTTAGCTCGTAAACATAAAAGCACGGTACGAACTTTTATGCAACGATTAGGTTCGGCATTTTTAGAAGAATTTTTTACCGAAGAAGAGCTAGTGTTTTCTTTGATGTTCACCAAAACAACCCTTTTTTCTTTCCGTGGATCGCACAGTGAGCGTATTTGGTATTTTGATATTATACGTATCAACGACCTGGTGAAGCCTCTTAATTAA1110
Resolute                 ATGGAAAAATTCGAAGGGTATTCAGAAAAACACAAATCTCGTCAACAATACTTTGTCTACCCACTACTCTTTCAGGAGTATATTTATGCATTTGCCCATGATTATGGATTAAATGATTTCGAACCTGTGGAAATTGTTAGTTGTAATAACAAGAAATTTAGTTCACTACTTGTGAAACGTTTAATTATTCGAATGTATCAGCAGAGTTTTTGGATGAACTCGGTTAATC-----A-TC---CTAACCAAGATCGATTGTTGGATTACAAAATTGGTTTTTATTCTGAGTTTTATTCTCAGATTCTATCTGAGGGATTTGCGATCGTTGTAGAAACTCCATTCTCGCTACGAGAATTACCTTGCCCGAAAGAAAAAGAGATACCCAAGTTTCAGAATTTACACTCTATTCATTCAATATTTTCCTTTTTAGAAGACAAATTTGTGCATTTGGATTATTTATCACATATAGAAATACCCTATCCTATCCATTTGGAAATCTTGGTTCAACTCCTTCAATACCGTATCCAAGATGTTCCATCTTTGCATTTATTGCGATTCTTTCTCAACAATTATTCAAATTGGAATAGTTTTATTACTTCAATGAAATCTATTTTTATTTTTAAAAAAGAAAATAAAAGACTATTTCGATTCCTATATAACTCTTATGTATCAGAATATGAATTTTTCTTGTTGTTTCTTCGTAAACAATCTTCTTGCTTACCATTAGCAGCTTCTGGAACTTTTTTGGAACGAATCCACTTTTCTAGGAAGATGGAACATTTTTGGATAATGTACCCTGGTTTTTTTAGGAAAACTGTATGGTTTTTTATGGATCCTCTTATGCATTATGTTCGATATCAAGGAAAGGCCATTTTTGCATCAAAAGGTACTCTTTTTTTGAACAAAAAATGGAAATGGTATCTTATCAACTTGTGGCAATATTTTTTCTCTTTTTGGACTCAGCCGCGAAGGATCCATCTAAACCAATTAGCAAACTCTTGCTTTGATTTTATGGGGTACCTTTCAAGTGTACCAAAAAGTCCTTTCTTAGTAAAGAATCAAATGCTGGAGAATTCATTTCTAATAGATACTCTAATCCAAAAATTAGATACCATAGTTCCCGCTACTGCCCTCATAGGATACTTATCAAAAGCTCAATTTTGTACTGGATCGGGCCATCCTATTAGTAAACCCATTTGGACAGATTTATCAGATGGGGATATTCTTGATCGATTTGGTCGGATATGTAGAAATCTTTTTCATTATCATAGTGGATCTTCAAAAAAACGGACTTTGTATCGACTAAAGTATATACTTCGACTTTCATGCGCTAGAACTTTAGCTCGTAAACATAAAAGCACGGTACGAACTTTTATGCAACGATTAGGTTCGGCATTTTTAGAAGAATTTTTTACCGAAGAAGAGCTAGTGTTTTCTTTGATGTTCACCAAAACAACCCTTTTTTCTTTCCGTGGATCGCACAGTGAGCGTATTTGGTATTTTGATATTATACGTATCAACGACCTGGTGAAGCCTCTTAATTAA1110
F.gigantea               ATGGAAAAATTCGAAGGGTATTCAGAAAAACACAAATCTCGTCAACAATACTTTGTCTACCCACTACTCTTTCAGGAGTATATTTATGCATTTGCCCATGATTATGGATTAAATGATTTCGAACCTGTGGAAATATTTAGTTGTAATAACAAGAAATTTAGTTCACTACTTGTGAAACGTTTAATTATTCGAATGTATCAGCAGAGTTTTTGGATGAACTCGGTTAATC-----A-TC---CTAACCAGGATCGATTGTTGGATTACAAAATTGGTTTTTATTCTGAGTTTTATTCTCAGATTCTATCTGAGGGATTTGCGATCGTTGTAGAAACTCCATTCTCGCTACGAGAATTACCTTGCCCGAAAGAAAAAGAGATACCCAAGTTTCAGAATTTACACTCTATTCATTCAATATTTTCCTTTTTAGAAGACAAATTTGTGCATTTGGATTATTTATCACATATAGAAATACCCTATCCTATCCATTTGGAAATCTTGGTTCAACTCCTTCAATACCGTCTCCAAGATGTTCCATCTTTGCATTTATTGCGATTCTTTCTCAACAATTATTCAAATTGGAATAGTTTTATTACTTCAATGAAATCTATTTTTCTTTTTAAAAAAGAAAATAAAAGACTATTTCGATTCCTATATAACTCTTATGTATCAGAATATGAATTTTTCTTGTTGTTTCTTCGTAAACAATCTTCTTGCTTACCATTAGCAGCTTCAGGAACTTTTTTGGAACGAATCCACTTTTCTAAGAAGATGGAACATTTTTGGATAATGTATCCTGGTTTTTTTAGGAAAACTATATGGTTTTTTATGGATCCTCTTATGCATTATGTTCGATATCAAGGAAAGGCCCTTTTTGCATCAAAAGGTACTCTTTTTTTGAACAAAAAATGGAAATGGTATCTTATCAATTTGTGGCAATATTGTTTCTCTTTTTGGACTCAGCCGCGAAGGATCCATCTAAACCAATTAGCAAACTCTTGCTTTGATTTTATGGGGTACCTTTCAAGTGTACCAAAAAGTCCTTTCTTAGTAAAGAATCAAATGCTGGATAATTCATTTCTAATAGATACTCTAATCCAAAAATTGGATACCATAGTTCCCGCTACTGCCCTCATAGGATACTTATCAAAAGCTCAATTTTGTACTGGATCGGGCCATCCTATTAGTAAACCCATTTGGATAGATTTATCAGATTGGGATATTCTTGATCGATTTGGTCGGATATGTAGAAATCTTTTTCATTATCATAGTGGATCTTCAAAAAAACGGACTTTGTATCGACTAAAGTATATACTTCGACTTTCATGCGCTAGAACTTTAGCTCGTAAACATAAAAGCACGGTACGAACTTTTATGCAACGATTAGGTTCGGCATTTTTAGAAGAATTTTTTACCGAAGAAGAGCTAGTGTTTTCTTTGATGTTCACCAAAACAACCCTTTTTTCTTTCCGTGGATCACACAGTGAGCGTATTTGGTATTTTGATATTATACGTATCAACGACCTGGTGAAGCCTCTTAATTAA1110
F.pratensis              ATGGAAAAATTCGAAGGGTATTCAGAAAAACACAAATCTCGTCAACAATACTTTGTCTACCCACTACTCTTTCAGGAGTATATTTATGCATTTGCCCATGATTATGGATTAAATGATTTCGAACCTGTGGAAATATTTAGTTGTAATAACAAGAAATTTAGTTCACTACTTGTGAAACGTTTAATTATTCGAATGTATCAGCAGAGTTTTTGGATGAACTCGGTTAATC-----A-TC---CTAACCAGGATCGATTGTTGGATTACAAAATTGGTTTTTATTCTGAGTTTTATTCTCAGATTCTATCTGAGGGATTTGCGATCGTTGTAGAAACTCCATTCTCGCTACGAGAATTACCTTGCCCGAAAGAAAAAGAGATACCCAAGTTTCAGAATTTACACTCTATTCATTCAATATTTTCCTTTTTAGAAGACAAATTTGTGCATTTGGATTATTTATCACATATAGAAATACCCTATCCTATCCATTTGGAAATCTTGGTTCAACTCCTTCAATACCGTCTCCAAGATGTTCCATCTTTGCATTTATTGCGATTCTTTCTCAACAATTATTCAAATTGGAATAGTTTTATTACTTCAATGAAATCTATTTTTCTTTTTAAAAAAGAAAATAAAAGACTATTTCGATTCCTATATAACTCTTATGTATCAGAATATGAATTTTTCTTGTTGTTTCTTCGTAAACAATCTTCTTGCTTACCATTAGCAGCTTCAGGAACTTTTTTGGAACGAATCCACTTTTCTAAGAAGATGGAACATTTTTGGATAATGTATCCTGGTTTTTTTAGGAAAACTATATGGTTTTTTATGGATCCTCTTATGCATTATGTTCGATATCAAGGAAAGGCCCTTTTTGCATCAAAAGGTACTCTTTTTTTGAACAAAAAATGGAAATGGTATCTTATCAATTTGTGGCAATATTGTTTCTCTTTTTGGACTCAGCCGCGAAGGATCCATCTAAACCAATTAGCAAACTCTTGCTTTGATTTTATGGGGTACCTTTCAAGTGTACCAAAAAGTCCTTTCTTAGTAAAGAATCAAATGCTGGATAATTCATTTCTAATAGATACTCTAATCCAAAAATTGGATACCATAGTTCCCGCTACTGCCCTCATAGGATACTTATCAAAAGCTCAATTTTGTACTGGATCGGGCCATCCTATTAGTAAACCCATTTGGACAGATTTATCAGATTGGGATATTCTTGATCGATTTGGTCGGATATGTAGAAATCTTTTTCATTATCATAGTGGATCTTCAAAAAAACGGACTTTGTATCGACTAAAGTATATACTTCGACTTTCATGCGCTAGAACTTTAGCTCGTAAACATAAAAGCACGGTACGAACTTTTATGCAACGATTAGGTTCGGCATTTTTAGAAGAATTTTTTACCGAAGAAGAGCTAGTGTTTTCTTTGATGTTCACCAAAACAACCCTTTTTTCTTTCCGTGGATCACAGAGTGAGCGTATTTGGTATTTTGATATTATACGTATCAACGACCTGGTGAAGCCTCTTAATTAA1110
F.apennina               ATGGAAAAATTCGAAGGGTATTCAGAAAAACACAAATCTCGTCAACAATACTTTGTCTACCCACTACTCTTTCAGGAGTATATTTATGCATTTGCCCATGATTATGGATTAAATGATTTCGAACCTGTGGAAATATTTAGTTGTAATAACAAGAAATTTAGTTCACTACTTGTGAAACGTTTAATTATTCGAATGTATCAGCAGAGTTTTTGGATGAACTCGGTTAATC-----A-TC---CTAACCAGGATCGATTGTTGGATTACAAAATGGGTTTTTATTCTGAGTTTTATTCTCAGATTCTATCTGAGGGATTTGCGATCGTTGTAGAAACTCCATTCTCGCTACGAGAATTACCTTGCCCGAAAGAAAAAGAGATACCCAAGTTTCAGAATTTACACTCTATTCATTCAATATTTTCCTTTTTAGAAGACAAATTTGTGCATTTGGATTATTTATCACATATAGAAATACCCTATCCTATCCATTTGGAAATCTTGGTTCAACTCCTTCAATACCGTCTCCAAGATGTTCCATCTTTGCATTTATTGCGATTCTTTCTCAACAATTATTCAAATTGGAATAGTTTTATTACTTCAATGAAATCTATTTTTCTTTTTAAAAAAGAAAATAAAAGACTATTTCGATTCCTATATAACTCTTATGTATCAGAATATGAATTTTTCTTGTTGTTTCTTCGTAAACAATCTTCTTGCTTACCATTAGCAGCTTCAGGAACTTTTTTGGAACGAATCCACTTTTCTAAGAAGATGGAACATTTTTGGATAATGTATCCTGGTTTTTTTAGGAAAACTATATGGTTTTTTATGGATCCTCTTATGCATTATGTTCGATATCAAGGAAAGGCCCTTTTTGCATCAAAAGGTACTCTTTTTTTGAACAAAAAATGGAAATGGTATCTTATCAATTTGTGGCAATATTGTTTCTCTTTTTGGACTCAGCCGCGAAGGATCCATCTAAACCAATTAGCAAACTCTTGCTTTGATTTTATGGGGTACCTTTCAAGTGTACCAAAAAGTCCTTTCTTAGTAAAGAATCAAATGCTGGATAATTCATTTCTAATAGATACTCTAATCCAAAAATTGGATACCATAGTTCCCGCTACTGCCCTCATAGGATACTTATCAAAAGCTCAATTTTGTACTGGATCGGGCCATCCTATTAGTAAACCCATTTGGACAGATTTATCAGATTGGGATATTCTTGATCGATTTAGTCGGATATGTAGAAATCTTTTTCATTATCATAGTGGATCTTCAAAAAAACGGACTTTGTATCGACTAAAGTATATACTTCGACTTTCATGCGCTAGAACTTTAGCTCGTAAACATAAAAGCACGGTACGAACTTTTATGCAACGATTAGGTTCGGCATTTTTAGAAGAATTTTTTACCGAAGAAGAGCTAGTGTTTTCTTTGATGTTCACCAAAACAACCCTTTTTTCTTTCCGTGGATCACACAGTGAGCGTATTTGGTATTTTGATATTATACGTATCAACGACCTGGTGAAGCCTCTTAATTAA1110
L.perenne                ATGGAAAAATTCGAAGGGTATTCAGAAAAACACAAATCTCGTCAACAATACTTTGTCTACCCACTACTCTTTCAGGAGTATATTTATGCATTTGCCCATGATTATGGATTAAATGATTTCGAACCTGTGGAAATATTTAGTTGTAATAACAAGAAATTTAGTTCACTACTTGTGAAACGTTTAATTATTCGAATGTATCAGCAGAGTTTTTGGATGAACTCGGTTAATC-----A-TC---CTAACCAGGATCGATTGTTGGATTACAAAATTGGTTTTTATTCTGAGTTTTATTCTCAGATTCTATCTGAGGGATTTGCGATCGTTGTAGAAACTCCATTCTCGCTACGAGAATTACCTTGCCCGAAAGAAAAAGAGATACCCAAGTTTCAGAATTTACACTCTATTCATTCAATATTTTCCTTTTTAGAAGACAAATTTGTGCATTTGGATTATTTATCACATATAGAAATACCCTATCCTATCCATTTGGAAATCTTGGTTCAACTCCTTCAATACCGTATCCAAGATGTTCCATCTTTGCATTTATTGCGATTCTTTCTCAACAATTATTCAAATTGGAATAGTTTTATTACTTCAATGAAATCTATTTTTCTTTTAAAAAAAGAAAATAAAAGACTATTTCGATTCCTATATAACTCTTATGTATCAGAATATGAATTTTTCTTGTTGTTTCTTCGTAAACAATCTTCTTGCTTACCATTAGCAGCTTCAGGAACTTTTTTGGAACGAATCCACTTTTCTAAGAAGATGGAACATTTTTGGATAATGTATCCTGGTTTTTTTAGGAAAACTATATGGTTTTTTATGGATCCTCTTATGCATTATGTTCGATATCAAGGAAAGGCCCTTTTTGCATCAAAAGGTACTCCTTTTTTGAACAAAAAATGGAAATGGTATCTTATCAATTTGTGGCAATATTGTTTCTCTTTTTGGACTCAGCCGCGAAGGATCCATCTAAACCAATTAGCAAACTCTTGCTTTGATTTTATGGGGTACCTTTCAAGTGTACCAAAAAGTCCTTTCTTAGTAAAGAATCAAATGCTGGATAATTCATTTCTAATAGATACTCTAATCCAAAAATTGGATACCATAGTTCCCGCTACTGCCCTCATAGGATACTTATCAAAAGCTCAATTTTGTACTGGATCGGGCCATCCTATTAGTAAACCCATTTGGACAGATTTATCAGATTGGGATATTCTTGATCGATTTGGTCGGATATGTAGAAATCTTTTTCATTATCATAGTGGATCTTCAAAAAAACGGACTTTGTATCGACTAAAGTATATACTTCGACTTTCATGCGCTAGAACTTTAGCTCGTAAACATAAAAGCACGGTACGAACTTTTATGCAACGATTAGGTTCGGCATTTTTAGAAGAATTTTTTACCGAAGAAGAGCTAGTGTTTTCTTTGATGTTCACCAAAACAACCCTTTGTTCTTTCCGTGGATCACACAGTGAGCGTATTTGGTATTTTGATATTATACGTATCAACGACCTGGTGAAGCCTCTTAATTAA1110
L.multiflorum            ATGGAAAAATTCGAAGGGTATTCAGAAAAACACAAATCTCGTCAACAATACTTTGTCTACCCACTACTCTTTCAGGAGTATATTTATGCATTTGCCCATGATTATGGATTAAATGATTTCGAACCTGTGGAAATATTTAGTTGTAATAACAAGAAATTTAGTTCACTACTTGTGAAACGTTTAATTATTCGAATGTATCAGCAGAGTTTTTGGATGAACTCGGTTAATC-----A-TC---CTAACCAGGATCGATTGTTGGATTACAAAATTGGTTTTTATTCTGAGTTTTATTCTCAGATTCTATCTGAGGGATTTGCGATCGTTGTAGAAACTCCATTCTCGCTACGAGAATTACCTTGCCCGAAAGAAAAAGAGATACCCAAGTTTCAGAATTTACACTCTATTCATTCAATATTTTCCTTTTTAGAAGACAAATTTGTGCATTTGGATTATTTATCACATATAGAAATACCCTATCCTATCCATTTGGAAATCTTGGTTCAACTCCTTCAATACCGTATCCAAGATGTTCCATCTTTGCATTTATTGCGATTCTTTCTCAACAATTATTCAAATTGGAATAGTTTTATTACTTCAATGAAATCTATTTTTCTTTTTAAAAAAGAAAATAAAAGACTATTTCGATTCCTATATAACTCTTATGTATCAGAATATGAATTTTTCTTGTTGTTTCTTCGTAAACAATCTTCTTGCTTACCATTAGCAGCTTCAGGAACTTTTTTGGAACGAATCCACTTTTCTAAGAAGATGGAACATTTTTGGATAATGTATCCTGGTTTTTTTAGGAAAACTATATGGTTTTTTATGGATCCTCTTATGCATTATGTTCGATATCAAGGAAAGGCCCTTTTTGCATCAAAAGGTACTCTTTTTTTGAACAAAAAATGGAAATGGTATCTTATCAATTTGTGGCAATATTGTTTCTCTTTTTGGACTCAGCCGCGAAGGATCCATCTAAACCAATTAGCAAACTCTTGCTTTGATTTTATGGGGTACCTTTCAAGTGTACCAAAAAGTCCTTTCTTAGTAAAGAATCAAATGCTGGATAATTCATTTCTAATAGATACTCTAATCCAAAAATTGGATACCATAGTTCCCGCTACTGCCCTCATAGGATACTTATCAAAAGCTCAATTTTGTACTGGATCGGGCCATCCTATTAGTAAACCCATTTGGACAGATTTATCAGATTGGGATATTCTTGATCGATTTGGTCGGATATGTAGAAATCTTTTTCATTATCATAGTGGATCTTCAAAAAAACGGACTTTGTATCGACTAAAGTATATACTTCGACTTTCATGCGCTAGAACTTTAGCTCGTAAACATAAAAGCACGGTACGAACTTTTATGCAACGATTAGGTTCGGCATTTTTAGAAGAATTTTTTACCGAAGAAGAGCTAGTGTTTTCTTTGATGTTCACCAAAACAACCCTTTGTTCTTTCCGTGGATCACACAGTGAGCGTATTTGGTATTTTGATATTATACGTATCAACGACCTGGTGAAGCCTCTTAATTAA1110
L.temulentum             ATGGAAAAATTCGAAGGGTATTCAGAAAAACACAAATCTCGTCAACAATACTTTGTCTACCCACTACTCTTTCAGGAGTATATTTATGCATTTGCCCATGATTATGGATTAAATGATTTCGAACCTGTGGAAATATTTAGTTGTAATAACAAGAAATTTAGTTCACTACTTGTGAAACGTTTAATTATTCGAATGTATCAGCAGAGTTTTTGGATGAACTCGGTTAATC-----A-TC---CTAACCGGGATCGATTGTTGGATTACAAAATTGGTTTTTATTCTGAGTTTTATTCTCAGATTCTATCTGAGGGATTTGCGATCGTTGTAGAAACTCCATTCTCGCTACGAGAATTACCTTGCCCGAAAGAAAAAGAGATACCCAAGTTTCAGAATTTACACTCTATTCATTCAATATTTTCCTTTTTAGAAGACAAATTTGTGCATTTGGATTATTTATCACATATAGAAATACCCTATCCTATCCATTTGGAAATCTTGGTTCAACTCCTTCAATACCGTATCCAAGATGTTCCATCTTTGCATTTATTGCGATTCTTTCTCAACAATTATTCAAATTGGAATAGTTTTATTACTTCAATGAAATCTATTTTTCTTTTTAAAAAAGAAAATAAAAGACTATTTCGATTCCTATATAACTCTTATGTATCAGAATATGAATTTTTCTTGTTGTTTCTTCGTAAACAATCTTCTTGCTTACCATTAGCAGCTTCAGGAACTTTTTTGGAACGAATCCACTTTTCTAAGAAGATGGAACATTTTTGGATAATGTATCCTGGTTTTTTTAGGAAAACTATATGGTTTTTTATGGATCCTCTTATGCATTATGTTCGATATCAAGGAAAGGCCCTTTTTGCATCAAAAGGTACTCTTTTTTTGAACAAAAAATGGAAATGGTATCTTATCAATTTGTGGCAATATTGTTTCTCTTTTTGGACTCAGCCGCGAAGGATCCATCTAAACCAATTAGCAAACTCTTGCTTTGATTTTATGGGGTACCTTTCAAGTGTACCAAAAAGTCCTTTCTTAGTAAAGAATCAAATGCTGGATAATTCATTTCTAATAGATACTCTAATCCAAAAATTGGATACCATAGTTCCCGCTACTGCCCTCATAGGATACTTATCAAAAGCTCAATTTTGTACTGGATCGGGCCATCCTATTAGTAAACCCATTTGGACAGATTTATCAGATTGGGATATTCTTGATCGATTTGGTCGGATATGTAGAAATCTTTTTCATTATCATAGTGGATCTTCAAAAAAACGGACTTTGTATCGACTAAAGTATATACTTCGACTTTCATGCGCTAGAACTTTAGCTCGTAAACATAAAAGCACGGTACGAACTTTTATGCAACGATTAGGTTCGGCATTTTTAGAAGAATTTTTTACCGAAGAAGAGCTAGTGTTTTCTTTGATGTTCACCAAAACAACCCTTTGTTCTTTCCGTGGATCACACAGTGAGCGTATTTGGTATTTTGATATTATACGTATCAACGACCTGGTGAAGCCTCTTAATTAA1110
KY31                     ATGGAAAAATTCGAAGGGTATTCAGAAAAACACAAATCTCGTCAACAATACTTTGTCTACCCACTACTCTTTCAGGAGTATATTTATGCATTTGCCCATGATTATGGATTAAATGATTTCGAACCTGTGGAAATTTGTAGTTGTAATAACAAGAAATTTAGTTCACTACTTGTGAAACGTTTAATTATTCGAATGTATCAGCAGAGTTTTTGGATGAACTCGGTTAATC-----A-TC---CTAACCAGGATCGATTGTTGGATTACAAAATTGGTTTTTATTCTGAGTTTTATTCTCAGATTCTATCTGAGGGATTTGCGATCGTTGTAGAAACTCCATTCTCGCTACGAGAATTACCTTGCCCGAAAGAAAAAGAGATACCCAAGTTTCAGAATTTACACTCTATTCATTCAATATTTTCCTTTTTAGAAGACAAATTTGTGCATTTGGATTATTTATCACATATAGAAATACCCTATCCTATCCATTTGGAAATCTTGGTTCAACTCCTTCAATACCGTATCCAAGATGTTCCATCTTTGCATTTATTGCGATTCTTTCTCAACAATTATTCAAATTGGAATAGTTTTATTACTTCAATGAAATCTATTTTTCTTTTTAAAAAAGAAAATAAAAGACTATTTCGATTCCTATATAACTCTTATGTATCAGAATATGAATTTTTCTTGTTGTTTCTTCGTAAACAATCTTCTTGCTTACCATTAGCAGCTTCGGGAACTTTTTTGGAACGAATCCACTTTTCTAGGAAGATGGAACATTTTTGGATAATGTATCCTGGTTTTTTTAGGAAAACTATATGGTTTTTTATGGATCCTCTTATGCATTATGTTCGATATCAAGGAAAGGCCCTTTTTGCATCAAAAGGTACTCTTTTTTTGAACAAAAAATGGAAATGGTATCTTATCAATTTGTGGCAATATTGTTTCTCTTTTTGGACTCAGCCGCGAAGGATCCATCTAAACCAATTAGCAAACTCTTGCTTTGATTTTATGGGGTACCTTTCAAGTGTACCAAAAAGTCCTTTCTTAGTAAAGAATAAAATGCTGGATAATTCATTTCTAATAGATACTCTAATCCAAAAATTGGATACCATAGTTCCCGCTACTGCCCTCATAGGATACTTATCAAAAGCTCAATTTTGTACTGGATCGGGCCATCCTATTAGTAAACCCATTTGGACAGATTTATCAGATTGGGATATTCTTGATCGATTTGGTCGGATATGTAGAAATCTTTTTCATTATCATAGTGGATCTTCAAAAAAACGGACTTTGTATCGACTAAAGTATATACTTCGACTTTCATGCGCTAGAACTTTAGCTCGTAAACATAAAAGCACGGTACGAACTTTTATGCAACGATTAGGTTCGGCATTTTTAGAAGAATTTTTTACCGAAGAAGAGCTAGTGTTTTCTTTGATGTTCACCAAAACAACCCTTTTTTCTTTCCGTGGATCGCACAGTGAGCGTATTTGGTATTTTGATATTATACGTATCAACGACCTGGTGAAGCCTCTTAATTAA1110
Torpedo                  ATGGAAAAATTCGAAGGGTATTCAGAAAAACACAAATCTCGTCAACAATACTTTGTCTACCCACTACTCTTTCAGGAGTATATTTATGCATTTGCCCATGATTATGGATTAAATGATTTCGAACCTGTGGAAATTTGTAGTTGTAATAACAAGAAATTTAGTTCACTACTTGTGAAACGTTTAATTATTCGAATGTATCAGCAGAGTTTTTGGATGAACTCGGTTAATC-----A-TC---CTAACCAGGATCGATTGTTGGATTACAAAATTGGTTTTTATTCTGAGTTTTATTCTCAGATTCTATCTGAGGGATTTGCGATCGTTGTAGAAACTCCATTCTCGCTACGAGAATTACCTTGCCCGAAAGAAAAAGAGATACCCAAGTTTCAGAATTTACACTCTATTCATTCAATATTTTCCTTTTTAGAAGACAAATTTGTGCATTTGGATTATTTATCACATATAGAAATACCCTATCCTATCCATTTGGAAATCTTGGTTCAACTCCTTCAATACCGTATCCAAGATGTTCCATCTTTGCATTTATTGCGATTCTTTCTCAACAATTATTCAAATTGGAATAGTTTTATTACTTCAATGAAATCTATTTTTCTTTTTAAAAAAGAAAATAAAAGACTATTTCGATTCCTATATAACTCTTATGTATCAGAATATGAATTTTTCTTGTTGTTTCTTCGTAAACAATCTTCTTGCTTACCATTAGCAGCTTCGGGAACTTTTTTGGAACGAATCCACTTTTCTAGGAAGATGGAACATTTTTGGATAATGTATCCTGGTTTTTTTAGGAAAACTATATGGTTTTTTATGGATCCTCTTATGCATTATGTTCGATATCAAGGAAAGGCCCTTTTTGCATCAAAAGGTACTCTTTTTTTGAACAAAAAATGGAAATGGTATCTTATCAATTTGTGGCAATATTGTTTCTCTTTTTGGACTCAGCCGCGAAGGATCCATCTAAACCAATTAGCAAACTCTTGCTTTGATTTTATGGGGTACCTTTCAAGTGTACCAAAAAGTCCTTTCTTAGTAAAGAATAAAATGCTGGATAATTCATTTCTAATAGATACTCTAATCCAAAAATTGGATACCATAGTTCCCGCTACTGCCCTCATAGGATACTTATCAAAAGCTCAATTTTGTACTGGATCGGGCCATCCTATTAGTAAACCCATTTGGACAGATTTATCAGATTGGGATATTCTTGATCGATTTGGTCGGATATGTAGAAATCTTTTTCATTATCATAGTGGATCTTCAAAAAAACGGACTTTGTATCGACTAAAGTATATACTTCGACTTTCATGCGCTAGAACTTTAGCTCGTAAACATAAAAGCACGGTACGAACTTTTATGCAACGATTAGGTTCGGCATTTTTAGAAGAATTTTTTACCGAAGAAGAGCTAGTGTTTTCTTTGATGTTCACCAAAACAACCCTTTTTTCTTTCCGTGGATCGCACAGTGAGCGTATTTGGTATTTTGATATTATACGTATCAACGACCTGGTGAAGCCTCTTAATTAA1110
F.pallens                ATGGAAAAATTCGAAGGGTATTCAGAAAAACACAAATCTCGTCAACAATACTTTGTCTACCCACTACTCTTTCAGGAGTATATTTATGCATTCGCCCACGATTATGGATTAAATGATTCCGAACCTGTGGAAATTGTTAGTTGTAATAACAAGAAATTTAGTTCACTACTTGTGAAACGTTTAATTATTCGAATGTATCAGCAGAATTTTTGGATTAACTCGGTTAATC-----A-TC---CTAACCAAGATCGATTGTTGGATTACAAAATTGGTTTTTATTCTGAGTTTTATTCTCAGATTCTATCTGAGGGATTTGCAATCGTTGTAGAAACTGCATTCTCGCTACGAGAATTACCTTGCCCGAAAGAAAAAGAAATACCCAAGTTTCAGAATTTACGCTCTATTCATTCAATATTTCCCTTTTTAGAAGACAAATTTTTGCATTTGGATTATTTATCACATATAGAAATACCCTATCCTATCCATTTTGAAATCTTGGTTCAACTCTTTCAATACCGTATTCAAGATGTTCCATCTTTGCATTTATTGCGATTCTTTCTCAACAATTATTCAAATTGGAATAGTTTTATTACTTCAATGAAATCTATTTTTCTTTTTAAAAAAGAAAATAAAAGACTATTTCGATTCCTATATAACTCTTATGTATCAGAATATGAATTTTTCTTGTTGTTTCTTCGTAAACAATCTTCTTGCTTACCATTAGCATCTTCTGCAACTTTTTTGGAACGAATCCACTTTTCTAGGAAGATGGAACATTTTGGGATAATGTACCCTAGTTTTTTTAGGAAAACCATATGGTTTTTTATGGATCCTCTTATGCATTATGTTCGATATCAAGGAAAGGCCATTTTTGCATCAAAAGGTACTCTTTTTTTGAACAAAAAATGGAAATGGTATCTTATCAATTTGTGGCAATATTTTTTCGCTTTTTGGACTCAGCCGCGAAGGATCCATCTAAACCAATTAGCAAACTCTTGCTTTGATTTTATGGGGTACCTTTCAAGTGTACCAAAAAGTCCTTTGTTAGTAAAGAATCAAATGCTGGAGAATTCATTTCTAATAGATACTCGAATCCAAAAATTAGATACCACAGTTCCCGCTACTGTCCTCATAGGATACTTATCAAAAGCTCAATTTTGTACTGGATCGGGCCATCCTATTAGTAAACCCATTTGGACAGATTTATCAGATTCGGATATTCTTGATCGATTTGGTCGGATATGTAGAAATCTTTTTCATTATCATAGTGGATCTTCGAAAAAACGGACTTTGTATCGACTAAAGTATATACTTCGACTTTCATGCGCTAGAACTTTAGCTCGTAAACATAAAAGCACGGTACGAACTTTTATGCAACGATTAGGTTCGGCATTTTTAGAAGAATTTTTTACCGAAGAAGAGCTAGTTTTTTCTTTGATGTTCAACAAAACAACCCTTTTTTCTTTCCGTGGATCGCACAGTGAGCGTATTTGGTATTTTGATATTATACGTATCAACGACCTGGTGAAGCCTTTTAATTAA1110
F.ovina                  ATGGAAAAATTCGAAGGGTATTCAGAAAAACACAAATCTCGTCAACAATACTTTGTCTACCCACTACTCTTTCAGGAGTATATTTATGCATTCGCCCACGATTATGGATTAAATGATTCCGAACCTGTGGAAATTGTTAGTTGTAATAACAAGAAATTTAGTTCACTACTTGTGAAACGTTTAATTATTCGAATGTATCAGCAGAATTTTTGGATTAACTCGGTTAATC-----A-TC---CTAACCAAGATCGATTGTTGGATTACAAAATTGGTTTTTATTCTGAGTTTTATTCTCAGATTCTATCTGAGGGATTTGCGATCGTTGTAGAAACTGCATTCTCGCTACGAGAATTACCTTGCCCGAAAGAAAAAGAAATACCCAAGTTTCAGAATTTACGCTCTATTCATTCAATATTTCCCTTTTTAGAAGACAAATTTTTGCATTTGGATTATTTATCACATATAGAAATACCCTATCCTATCCATTTTGAAATCTTGGTTCAACTCTTTCAATACCGTATTCAAGATGTTCCATCTTTGCATTTATTGCGATTCTTTCTCAACAATTATTCAAATTGGAATAGTTTTATTACTTCAATGAAATCTATTTTTCTTTTTAAAAAAGAAAATAAAAGACTATTTCGATTCCTATATAACTCTTATGTATCAGAATATGAATTTTTCTTGTTGTTTCTTCGTAAACAATCTTCTTGCTTACCATTAGCATCTTCTGCAACTTTTTTGGAACGAATCCACTTTTCTAGGAAGATGGAACATTTTGGGATAATGTACCCTAGTTTTTTTAGGAAAACCATATGGTTTTTTATGGATCCTCTTATGCATTATGTTCGATATCAAGGAAAGGCCATTTTTGCATCAAAAGGTACTCTTTTTTTGAACAAAAAATGGAAATGGTATCTTATCAATTTGTGGCAATATTTTTTCGCTTTTTGGACTCAGCCGCGAAGGATCCATCTAAACCAATTAGCAAACTCTTGCTTTGATTTTATGGGGTACCTTTCAAGTGTACCAAAAAGTCCTTTGTTAGTAAAGAATCAAATGCTGGAGAATTCATTTCTAATAGATACTCGAATCCAAAAATTAGATACCACAGTTCCCGCTACTGTCCTCATAGGATACTTATCAAAAGCTCAATTTTGTACTGGATCGGGCCATCCTATTAGTAAACCCATTTGGACAGATTTATCAGATTCGGATATTCTTGATCGATTTGGTCGGATATGTAGAAATCTTTTTCATTATCATAGTGGATCTTCGAAAAAACGGACTTTGTATCGACTAAAGTATATACTTCGACTTTCATGCGCTAGAACTTTAGCTCGTAAACATAAAAGCACGGTACGAACTTTTATGCAACGATTAGGTTCGGCATTTTTAGAAGAATTTTTTACCGAAGAAGAGCTAGTTTTTTCTTTGATGTTCACCAAAACAACCCTTTTTTCTTTCCGCGGATCGCACAGTGAGCGTATTTGGTATTTTGATATTATACGTATCAACGACCTGGTGAAGCCTTTTAATTAA1110
F.rupicaprina            ATGGAAAAATTCGAAGGGTATTCAGAAAAACACAAATCTCGTCAACAATACTTTGTCTACCCACTACTCTTTCAGGAGTATATTTATGCATTCGCCCACGATTATGGATTAAATGATTCCGAACCTGTGGAAATTGTTAGTTGTAATAACAAGAAATTTAGTTCACTACTTGTGAAACGTTTAATTATTCGAATGTATCAGCAGAATTTTTGGATTAACTCGGTTAATC-----A-TC---CTAACCAAGATCGATTGTTGGATTACAAAATTGGTTTTTATTCTGAGTTTTATTCTCAGATTCTATCTGAGGGATTTGCGATCGTTGTAGAAACTGCATTCTCGCTACGAGAATTACCTTGCCCGAAAGAAAAAGAAATACCCAAGTTTCAGAATTTACGCTCTATTCATTCAATATTTCCCTTTTTAGAAGACAAATTTTTGCATTTGGATTATTTATCACATATAGAAATACCCTATCCTATCCATTTTGAAATCTTGGTTCAACTCTTTCAATACCGTATTCAAGATGTTCCATCTTTGCATTTATTGCGATTCTTTCTCAACAATTATTCAAATTGGAATAGTTTTATTACTTCAATGAAATCTATTTTTCTTTTTAAAAAAGAAAATAAAAGACTATTTCGATTCCTATATAACTCTTATGTATCAGAATATGAATTTTTCTTGTTGTTTCTTCGTAAACAATCTTCTTGCTTACCATTAGCATCTTCTGCAACTTTTTTGGAACGAATCCACTTTTCTAGGAAGATGGAACATTTTGGGATAATGTACCCTAGTTTTTTTAGGAAAACCATATGGTTTTTTATGGATCCTCTTATGCATTATGTTCGATATCAAGGAAAGGCCATTTTTGCATCAAAAGGTACTCTTTTTTTGAACAAAAAATGGAAATGGTATCTTATCAATTTGTGGCAATATTTTTTCGCTTTTTGGACTCAGCCGCGAAGGATCCATCTAAACCAATTAGCAAACTCTTGCTTTGATTTTATGGGGTACCTTTCAAGTGTACCAAAAAGTCCTTTGTTAGTAAAGAATCAAATGCTGGAGAATTCATTTCTAATAGATACTCGAATCCAAAAATTAGATACCACAGTTCCCGCTACTGTCCTCATAGGATACTTATCAAAAGCTCAATTTTGTACTGGATCGGGCCATCCTATTAGTAAACCCATTTGGACAGATTTATCAGATTCGGATATTCTTGATCGATTTGGTCGGATATGTAGAAATCTTTTTCATTATCATAGTGGATCTTCGAAAAAACGGACTTTGTATCGACTAAAGTATATACTTCGACTTTCATGCGCTAGAACTTTAGCTCGTAAACATAAAAGCACGGTACGAACTTTTATGCAACGATTAGGTTCGGCATTTTTAGAAGAATTTTTTACCGAAGAAGAGCTAGTTTTTTCTTTGATGTTCACCAAAACAACCCTTTTTTCTTTCCGCGGATCGCACAGTGAGCGTATTTGGTATTTTGATATTATACGTATCAACGACCTGGTGAAGCCTTTTAATTAA1110
F.circummediterranea     ATGGAAAAATTCGAAGGGTATTCAGAAAAACACAAATCTCGTCAACAATACTTTGTCTACCCACTACTCTTTCAGGAGTATATTTATGCATTCGCCCACGATTATGGATTAAATGATTCCGAACCTGTGGAAATTGTTAGTTGTAATAACAAGAAATTTAGTTCACTACTTGTGAAACGTTTAATTATTCGAATGTATCAGCAGAATTTTTGGATTAACTCGGTTAATC-----A-TC---CTAACCAAGATCGATTGTTGGATTACAAAATTGGTTTTTATTCTGAGTTTTATTCTCAGATTCTATCTGAGGGATTTGCGATCGTTGTAGAAACTGCATTCTCGCTACGAGAATTACCTTGCCCGAAAGAAAAAGAAATACCCAAGTTTCAGAATTTACGCTCTATTCATTCAATATTTCCCTTTTTAGAAGACAAATTTTTGCATTTGGATTATTTATCACATATAGAAATACCCTATCCTATCCATTTTGAAATCTTGGTTCAACTCTTTCAATACCGTATTCAAGATGTTCCATCTTTGCATTTATTGCGATTCTTTCTCAACAATTATTCAAATTGGAATAGTTTTATTACTTCAATGAAATCTATTTTTCTTTTTAAAAAAGAAAATAAAAGACTATTTCGATTCCTATATAACTCTTATGTATCAGAATATGAATTTTTCTTGTTGTTTCTTCGTAAACAATCTTCTTGCTTACCATTAGCATCTTCTGCAACTTTTTTGGAACGAATCCACTTTTCTAGGAAGATGGAACATTTTGGGATAATGTACCCTAGTTTTTTTAGGAAAACCATATGGTTTTTTATGGATCCTCTTATGCATTATGTTCGATATCAAGGAAAGGCCATTTTTGCATCAAAAGGTACTCTTTTTTTGAACAAAAAATGGAAATGGTATCTTATCAATTTGTGGCAATATTTTTTCGCTTTTTGGACTCAGCCGCGAAGGATCCATCTAAACCAATTAGCAAACTCTTGCTTTGATTTTATGGGGTACCTTTCAAGTGTACCAAAAAGTCCTTTGTTAGTAAAGAATCAAATGCTGGAGAATTCATTTCTAATAGATACTCGAATCCAAAAATTAGATACCACAGTTCCCGCTACTGTCCTCATAGGATACTTATCAAAAGCTCAATTTTGTACTGGATCGGGCCATCCTATTAGTAAACCCATTTGGACAGATTTATCAGATTCGGATATTCTTGATCGATTTGGTCGGATATGTAGAAATCTTTTTCATTATCATAGTGGATCTTCGAAAAAACGGACTTTGTATCGACTAAAGTATATACTTCGACTTTCATGCGCTAGAACTTTAGCTCGTAAACATAAAAGCACGGTACGAACTTTTATGCAACGATTAGGTTCGGCATTTTTAGAAGAATTTTTTACCGAAGAAGAGCTAGTTTTTTCTTTGATGTTCACCAAAACAACCCTTTTTTCTTTCCGCGGATCGCACAGTGAGCGTATTTGGTATTTTGATATTATACGTATCAACGACCTGGTGAAGCCTTTTAATTAA1110
F.valesiaca              ATGGAAAAATTCGAAGGGTATTCAGAAAAACACAAATCTCGTCAACAATACTTTGTCTACCCACTACTCTTTCAGGAGTATATTTATGCATTCGCCCACGATTATGGATTAAATGATTCCGAACCTGTGGAAATTGTTAGTTGTAATAACAAGAAATTTAGTTCACTACTTGTGAAACGTTTAATTATTCGAATGTATCAGCAGAATTTTTGGATTAACTCGGTTAATC-----A-TC---CTAACCAAGATCGATTGTTGGATTACAAAATTGGTTTTTATTCTGAGTTTTATTCTCAGATTCTATCTGAGGGATTTGCGATCGTTGTAGAAACTGCATTCTCGCTACGAGAATTACCTTGCCCGAAAGAAAAAGAAATACCCAAGTTTCAGAATTTACGCTCTATTCATTCAATATTTCCCTTTTTAGAAGACAAATTTTTGCATTTGGATTATTTATCACATATAGAAATACCCTATCCTATCCATTTTGAAATCTTGGTTCAACTCTTTCAATACCGTATTCAAGATGTTCCATCTTTGCATTTATTGCGATTCTTTCTCAACAATTATTCAAATTGGAATAGTTTTATTACTTCAATGAAATCTATTTTTCTTTTTAAAAAAGAAAATAAAAGACTATTTCGATTCCTATATAACTCTTATGTATCAGAATATGAATTTTTCTTGTTGTTTCTTCGTAAACAATCTTCTTGCTTACCATTAGCATCTTCTGCAACTTTTTTGGAACGAATCCACTTTTCTAGGAAGATGGAACATTTTGGGATAATGTACCCTAGTTTTTTTAGGAAAACCATATGGTTTTTTATGGATCCTCTTATGCATTATGTTCGATATCAAGGAAAGGCCATTTTTGCATCAAAAGGTACTCTTTTTTTGAACAAAAAATGGAAATGGTATCTTATCAATTTGTGGCAATATTTTTTCGCTTTTTGGACTCAGCCGCGAAGGATCCATCTAAACCAATTAGCAAACTCTTGCTTTGATTTTATGGGGTACCTTTCAAGTGTACCAAAAAGTCCTTTGTTAGTAAAGAATCAAATGCTGGAGAATTCATTTCTAATAGATACTCGAATCCAAAAATTAGATACCACAGTTCCCGCTACTGTCCTCATAGGATACTTATCAAAAGCTCAATTTTGTACTGGATCGGGCCATCCTATTAGTAAACCCATTTGGACAGATTTATCAGATTCGGATATTCTTGATCGATTTGGTCGGATATGTAGAAATCTTTTTCATTATCATAGTGGATCTTCGAAAAAACGGACTTTGTATCGACTAAAGTATATACTTCGACTTTCATGCGCTAGAACTTTAGCTCGTAAACATAAAAGCACGGTACGAACTTTTATGCAACGATTAGGTTCGGCATTTTTAGAAGAATTTTTTACCGAAGAAGAGCTAGTTTTTTCTTTGATGTTCAACAAAACAACCCTTTTTTCTTTCCGTGGATCGCACAGTGAGCGTATTTGGTATTTTGATATTATACGTATCAACGACCTGGTGAAGCCTTTTAATTAA1110
F.altissima              ATGGAAAAATTCGAAGGGTATTCAGAAAAACACAAATCTCGTCAACAATACTTTGTCTACCCACTACTCTTTCAGGAGTATATTTATGCATTTGCCCATGATTATGGATTAAATGATTTCGAACCTGTGGAAATTGTTAGTTGTAATAACAAGAAATTTAGTTCACTACTTGTGAAACGTTTAATTATTCGAATGTATCAGCAGAATTTTTGGATTAACTCGGTTAATC-----A-TC---CTAACCAAGATCGATTGTTGGATTACAAAATTGGTTTTTATTCTGAGTTTTATTCTCAGATTCTATCTGAGGGATTTGCGGTCGTTGTAGAAACTCCATTCTCGCTACGAGAATTACCTTGCCCGAAAGAAAAAGAAATACCCAAGTTTCAGAATTTACACTCTATTCATTCAATATTTCCCTTTTTAGAAGACCCATTTTTGCATTTGGATTATTTATCACATATAGAAATACCCTATCCTATCCATTTGGAAATCTTGGTTCAACTCCTTCAATACCGTATCCAAGATGTTCCATCTTTGCATTTATTGCGATTCTTTCTCAACAATTATTCAAATTGGAATAGTTTTATTACTTCAATGAAATCTATTTTTCTTTTTAAAAAAGAAAATAAAAGACTATTTCGATTCCTATATAACTCTTATGTATCAGAATATGAATTTTTCTTGTTGTTTCTTCGTAAACAATCTTCTTGCTTACCATTAGCAGCTTCTGGAACTTTTTTGGAACGAATCCACTTTTCTAGGAAGATGGAACATTTTGGGATAATGTACCCTGGTTTTTTTAGGAAAACCATATGGTTTTTTATGGATCCTCTTATGCATTATGTTCGGTATCAAGGAAAGGCCATTTTTGCATCAAAAGGTACTCTTTTTTTGAACAAAAAATGGAAATGGTATCTTATCAATTTGTGGCAATATTTTTTCTCTTTTTGGACTCAGCCGCGAAGGATCCATCTAAACCAATTAGCAAACTCTTGCTTTGATTTTATGGGGTACCTTTCAAGTGTACCAAAAAGTCCTTTGTTAGTAAAGAATCAAATGCTGGAGAATTCATTTCTAATAGATACTCTAATTCCAAAATTAGATACCATAGTTCCCGCTACTGCCCTCATAGGATACTTATCAAAAGCTCAATTTTGTACTGGATCGGGCCATCCTATTAGTAAACCCATTTGGACAGATTTATCAGATTGGGATATTCTTGATCGATTTGGTCGGATATGTAGAAATCTTTTTCATTATCATAGTGGATCTTCAAAAAAACGGACTTTGTATCGACTAAAGTATATACTTCGACTTTCATGCGCTAGAACTTTAGCTCGTAAACATAAAAGCACGGTACGAACTTTTATGCAACGATTAGGTTCGGCATTTTTAGAAGAATTTTTTACCGAAGAAGAGCTAGTTTTTTCTTTGATGTTCACCAAAACAACCCTTTTTTCTTTCCGTGGATCGCACAGTGAGCGTATTTGGTATTTTGATATTATACGTATCAACGACCTGGTGAAGCCTCTTAATTAA1110
F.drymeja                ATGGAAAAATTCGAAGGGTATTCAGAAAAACACAAATCTCGTCAACAATACTTTGTCTACCCACTACTCTTTCAGGAGTATATTTATGCATTTGCCCATGATTATGGATTAAATGATTTCGAACCTGTGGAAATTGTTAGTTGTAATAACAAGAAATTTAGTTCACTACTTGTGAAACGTTTAATTATTCGAATGTATCAGCAGAATTTTTGGATTAACTCGGTTAATC-----A-TC---CTAACCAAGATCGATTGTTGGATTACAAAATTGGTTTTTATTCTGAGTTTTATTCTCAGATTCTATCTGAGGGATTTGCGGTCGTTGTAGAAACTCCATTCTCGCTACGAGAATTACCTTGCCCGAAAGAAAAAGAAATACCCAAGTTTCAGAATTTACACTCTATTCATTCAATATTTCCCTTTTTAGAAGACCCATTTTTGCATTTGGATTATTTATCACATATAGAAATACCCTATCCTATCCATTTGGAAATCTTGGTTCAACTCCTTCAATACCGTATCCAAGATGTTCCATCTTTGCATTTATTGCGATTCTTTCTCAACAATTATTCAAATTGGAATAGTTTTATTACTTCAATGAAATCTATTTTTCTTTTTAAAAAAGAAAATAAAAGACTATTTCGATTCCTATATAACTCTTATGTATCAGAATATGAATTTTTCTTGTTGTTTCTTCGTAAACAATCTTCTTGCTTACCATTAGCAGCTTCTGGAACTTTTTTGGAACGAATCCACTTTTCTAGGAAGATGGAACATTTTGGGATAATGTACCCTGGTTTTTTTAGGAAAACCATATGGTTTTTTATGGATCCTCTTATGCATTATGTTCGGTATCAAGGAAAGGCCATTTTTGCATCAAAAGGTACTCTTTTTTTGAACAAAAAATGGAAATGGTATCTTATCAATTTGTGGCAATATTTTTTCTCTTTTTGGACTCAGCCGCGAAGGATCCATCTAAACCAATTAGCAAACTCTTGCTTTGATTTTATGGGGTACCTTTCAAGTGTACCAAAAAGTCCTTTGTTAGTAAAGAATCAAATGCTGGAGAATTCATTTCTAATAGATACTCTAATTCCAAAATTAGATACCATAGTTCCCGCTACTGCCCTCATAGGATACTTATCAAAAGCTCAATTTTGTACTGGATCGGGCCATCCTATTAGTAAACCCATTTGGACAGATTTATCAGATTGGGATATTCTTGATCGATTTGGTCGGATATGTAGAAATCTTTTTCATTATCATAGTGGATCTTCAAAAAAACGGACTTTGTATCGACTAAAGTATATACTTCGACTTTCATGCGCTAGAACTTTAGCTCGTAAACATAAAAGCACGGTACGAACTTTTATGCAACGATTAGGTTCGGCATTTTTAGAAGAATTTTTTACCGAAGAAGAGCTAGTTTTTTCTTTGATGTTCACCAAAACAACCCTTTTTTCTTTCCGTGGATCGCACAGTGAGCGTATTTGGTATTTTGATATTATACGTATCAACGACCTGGTGAAGCCTCTTAATTAA1110
F.mairei                 ATGGAAAAATTCGAAGGGTATTCAGAAAAACACAAATCTCGTCAACAATACTTTGTCTACCCACTACTCTTTCAGGAGTATATTTATGCATTTGCCCATGATTATGGATTAAATGATTTTGAACCTGTGGAAATTGTTAGTTGTAATAACAAGAAATTTAGTTCACTACTTGTGAAACGTTTAATTATTCGAATGTATCAGCAGAGTTTTTGGATGAACTCGGTTAATC-----A-TC---CTAACCAAGATCGATTGTTGGATTACAAAATTGGTTTTTATTCTGAGTTTTATTCTCAGATTCTATCTGAGGGATTTGCGATCGTTGTAGAAACTCCATTCTCGCTACGAGAATTACCTTGCCCGAAAGAAAAAGAGATACCCAAGTTTCAGAATTTACACTCTATTCATTCAATATTTTCCTTTTTAGAAGACAAATTTGTGCATTTGGATTATTTATCACATATAGAAATACCCTATCCTATCCATTTGGAAATCTTGGTTCAACTCCTTCAATACCGTATCCAAGATGTTCCATCTTTGCATTTATTGCGATTCTTTCTCAACAATTATTCAAATTGGAATAGTTTTATTACTTCAATGAAATCTATTTTTCTTTTTAAAAAAGAAAATAAAAGACTATTTCGATTCCTATATAACTCTTATGTATCAGAATATGAATTTTTCTTGTTGTTTCTTCGTAAACAATCTTCTTGCTTATCATTAGCAGCTTCTGGAACTTTTTTGGAACGAATCCACTTTTCTAGGAAGATGGAACATTTTTGGATAATGTACCCTGGTTTTTTTAGGAAAACTGTATGGTTTTTTATGGATCCTCTTATGCATTATGTTCGATATCAAGGAAAGGCCATTTTTGCATCAAAAGGTACTCTTTTTTTGAACAAAAAATGGAAATGGTATCTTATCAATTTGTGGCAATATTTTTTCTCTTTTTGGACTCAGCCGCGAAGGATCCATCTAAACCAATTAGCAAACTCTTGCTTTGATTTTATGGGGTACCTTTCAAGTGTACCAAAAAGTCCTTTCTTAGTAAAGAATCAAATGCTGGAGAATTCATTTCTAATAGATACTCTAATCCAAAAATTAGATACCATAGTTCCCGCTACTGCCCTCATAGGATACTTATCAAAAGCTCAATTTTGTACTGGATCGGGCCATCCTATTAGTAAACCCATTTGGACAGATTTATCAGATTGGGATATTCTTGATCGATTTGGTCGGATATGTAGAAATCTTTTTCATTATCATAGTGGATCTTCAAAAAAACGGACTTTGTATCGACTAAAGTATATACTTCGACTTTCATGCGCTAGAACTTTAGCTCGTAAACATAAAAGCACGGTACGAACTTTTATGCAACGATTAGGTTCGGCATTTTTAGAAGAATTTTTTACCGAAGAAGAGCTAGTGTTTTCTTTGATGTTCACCAAAACAACCCTTTTTTCTTTCCGTGGATCGCACAGTGAGCGTATTTGGTATTTTGATATTATACGTATCAACGACCTGGTGAAGCCTCTTAATTAA1110
F.scariosa               ATGGAAAAATTCGAAGGGTATTCAGAAAAACACAAATCTCGTCAACAATACTTTGTCTACCCACTACTCTTTCAGGAGTATATTTATGCATTTGCCCATGATTATGGATTAAATGATTTCGAACCTGTGGAAATTGTTAGTTGTAATAACAAGAAATTTAGTTCACTACTTGTGAAACGTTTAATTATTCGAATGTATCAGCAGAATTTTTGGATTAACTCGGTTAATC-----A-TC---CTAACCAAGATCGATTGTTGGATTACAAAATTGGTTTTTATTCTGAGTTTTATTCTCAGATTCTATCTGAGGGATTTGCGATCGTTGTAGAAACTCCATTCTCGCTACGAGAATTACCTTGCCCGAAAGAAAAAGAAATACCCAAGTTTCAGAATTTAAACTCTATTCATTCAATATTTCCCTTTTTAGAAGACAAATTTTTGCATTTGGATTATTTATCACATATAGAAATACCCTATCCTATCCATTTGGAAATCTTGGTTCAACTCCTTCAATACCGTATCCAAGATGTTCCATCTTTGCATTTATTGCGATTCTTTCTCAACAATTATTCAAATTGGAATCGTTTTATTACTTCAATGAAATCTATTTTTCTTTTTAAAAAAGAAAATAAAAGACTATTTCGATTCCTATATAACTCTTATGTATCAGAATATGAATTTTTCTTGTTGTTTCTTCGTAAACAATCTTCTTGCTTACCATTAGCAGCTTCTGGAACTTTTTTGGAACGAATCCACTTTTCTAGGAAGATGGAACATTTTTGGATAATGTACCCTGGTTTTTTTAGGAAAACCATATGGTTTTTTATGGATCCTCTTATGCATTATGTTCGATATCAAGGAAAGGCCATTTTTGCATCAAAAGGTACTCTTTTTTTGAACAAAAAATGGAAATGGTATCTTATCAATTTGTGGCAATATTTTTTCTCTTTTTGGACTCAGCCGCGAAGGATCCATCTAAACCAATTAGCAAACTCTTGCTTTGATTTTATGGGGTACCTTTCAAGTGTACCAAAAAGTCCTTTGTTAGTAAAGAATCAAATGCTGGAGAATTCATTTCTAATAGATACTCTAATCCAAAAATTAGATACCATAGTTCCCGCTACTGCCCTCATAGGATACTTATCAAAAGCTCAATTTTGTACTGGATCGGGCCATCCTATTAGTAAACCCATTTGGACAGATTTATCAGATTGGGATATTCTTGATCGATTTGGTCGGATATGTAGAAATCTTTTTCATTATCATAGTGGATCTTCAAAAAAACAGACTTTGTATCGACTAAAGTATATACTTCGACTTTCATGCGCTAGAACTTTAGCTCGTAAACATAAAAGCACGGTACGAACTTTTATGCAACGATTAGGTTCGGCATTTTTAGAAGAATTTTTTACCGAAGAAGAGCTAGTTTTTTCTTTGATGTTCACCAAAACAACCCTTTTTTCTTTCCGTGGATCGCACAGTGAGCGTATTTGGTATTTTGATATTATACGTATCAACGACCTGGTGAAGCCTCTTAATTAA1110
F.tatrae                 ATGGAAAAATTCGAAGGGTATTCAGAAAAACACAAATCTCGTCAACAATACTTTGTCTACCCACTACTCTTTCAGGAGTATATTTATGCATTCGCCCACGATTATGGATTAAATGATTCCGAACCTGTGGAAATTGTTAGTTGTAATAACAAGAAATTTAGTTCACTACTTGTGAAACGTTTAATTATTCGAATGTATCAGCAGAATTTTTGGATTAACTCGGTTAATC-----A-TC---CTAACCAAGATCGATTGTTGGATTACAAAATTGGTTTTTATTCTGAGTTTTATTCTCAGATTCTATCTGAGGGATTTGCGATCGTTGTAGAAACTGCATTCTCGCTACGAGAATTACCTTGCCCGAAAGAAAAAGAAATACCCAAGTTTCAGAATTTACGCTCTATTCATTCAATATTTCCTTTTTTAGAAGACAAATTTTTGCATTTGGATTATTTATCACATATAGAAATACCCTATCCTATCCATTTTGAAATCTTGGTTCAACTCCTTCAATACCGTATTCAAGATGTTCCATCTTTGCATTTATTGCGATTCTTTCTCAACAATTATTCAAATTGGAATAGTTTTATTACTTCAATGAAATCTATTTTTCTTTTTAAAAAAGAAAATAAAAGACTATTTCAATTCCTATATAACTATTATGTATCAGAATATGAATTTTTCTTGTTGTTTCTTCGTAAACAATCTTCTTGCTTACCATTAGCATCTTCTGCAACTTTTTTGGAACGAATCCACTTTTCTAGGAAGATGGAACATTTTGGGATAATGTACCCTGGTTTTTTTAGGAAAACCATATGGTTTTTTATGGATCCTCTTATGCATTATGTTCGATATCAAGGAAAGGCCATTTTTGCATCAAAAGGTACTCTTTTTTTGAACAAAAAATGGAAATGGTATCTTATCAATTTGTGGCAATATTTTTTCTCTTTTTGGACTCAGCCGCGAAGGATCCATCTAAACCAATTAGCAAACTCTTGCTTTGATTTTATGGGGTACCTTTCAAGTGTACCAAAAAGTCCTTTGTTAGTAAAGAATCAAATGCTGGAGAATTCATTTCTAATAGATACTCGAATCCAAAAATTAGATACCACAGTTCCCGCTACTGTCCTCATAGGATACTTATCAAAAGCTCAATTTTGTACTGGATCGGGCCATCCTATTAGTAAACCCATTTGGACAGATTTATCAGATTGGGATATTCTTGATCGATTTGGTCGGATATGTAGAAATCTTTTTCATTATCATAGTGGATCTTCGAAAAAACGGACTTTGTATCGACTAAAGTATATACTTCGACTTTCATGCGCTAGAACTTTAGCTCGTAAACATAAAAGCACGGTACGAACTTTTATGCAACGATTAGGTTCGGCATTTTTAGAAGAATTTTTTACCGAAGAAGAGCTAGTTTTTTCTTTGATGTTCACCAAAACAACCCTTTTTTCTTTCCGTGGATCGCACAGTGAGCGTATTTGGTATTTTGATATTATACGTATCAACGACCTGGTGAAGCCTCTTAATTAA1110
C.cristatus              ATGGAAAAATTCGAAGGGTATTCAGAAAAACAAAAATCTCGTCAACAATACTTTGTCTACCCACTACTCTTTCAGGAGTATATTTATGCATTTGCCCATGATTATGGATTAAATGATTCCGAACCTGTGGAAATTGTTAGTTGTAATAATAAGAAATTTAGTTCACTACTTGTGAAACGTTTAATTATTCGAATGTATCAGCAGAATTTTTGGATTAACTCGGTTAATCCTCCTAATCAAGCTAATCAAGATCGATTGTTGGATTACAAAATTGGTTTTTATTCTGAGTTTTATTCCCAGATTCTATCTGAGGGATTTGCGATTGTTGTAGAAACTCCATTCTCGCTAAGAGAATTACCTTGTCCGAAAGAAA------TACCCAAGTTTCAAAATTTACGCTCTATTCATTCAATATTTCCCTTTTTAGAAGACAAATTTTTGGATTTGGATTATTTATCACATATAGAAATACCCTATCCTATCCATTTAGAAATCTTGGTTCAACTCCTTCAATACCGTATCCAAGATGTTCCATCTTTGCATTTATTGCGATTCTTTCTCAACTACTATTCAAATTGGAATAGTTTTATTACTTCAATGAAATCCATTTTTCTTTTTAAAAAAGAAAATAAAAGACTATTTCGATTCCTATATAACTCTTATGTATCAGAATATGAATTTTTATTGTTGTTTCTTCGTAAACAATCTTCTTGCTTACCATTAGTATCTTCTGCAACTTTTTTGGAACGAATCCACTTTTCTAGGAAGATGGAACATTTTGGGATAATGTACCCGTTTTTTTTTAGGAAAACCATATGGTTTTTTATGGATCCTCTTATGCATTATGTTCGATATCAAGGAAAGGCCATTTTTGCATCAAAAGGTACTCTTTTTTTGAACAAAAAATGGAAATGGTACCTTATCAATTTGTGGCAATATTTTTTCTCTTTTTGGACTCAGCCACGAAGGATCCATATAAACCAATTAGCAAACTCTTGCTTTGATTTTATGGGGTATCTTTCCAGTGTACCAAAAAGTCCTTTGTTAGTAACGAATCAAATGCTGGAGAATTCATTTCTAATAGATACTCGAATCCAAAAATTAGATACCATAGTTCCCGCTACTGCCCTCATAGGATACTTATCAAAAGCTCAATTTTGTACTGGAGCGGGCCATCCTATTAGTAAACCCATTTGGACAGATTTGTCAGATTGGGAAATTCTTGATCGATTTGGTCGGATATGTAGAAATCTTTTTCATTATCATAGTGGATCTTCGAAAAAACAGACTTTGTATCGACTAAAGTATATACTTCGACTTTCATGCGCTAGAACTTTAGCTCGTAAACATAAAAGCACGGTACGAACTTTTATGCAACGATTAGGTTCGGCATTTTTAGAAGAATTTTTTACCGAAGAAGAGCTAGTTTTTTCTTTGATGTTCACCAAAACAACCCTTTTTTCTTTCCGTGGATCGCACAGTGAGCGTATTTGGTATTTTGATATTATACGTATCAACGACCTGGTGAAGCCTCTTAATTAA0001
F.lasto                  ATGGAAAAATGCGAAGGGTATTCAGAAAAACACAAATCTCGTCAACAATACTTTGTCTACCCACTACTCTTTCAGGAGTATATTTATGCATTTGCCCATGATTATGGATTAAATGATTTCGAACCTGTGGAAATTGTTAGTTGTAATAACAAGAAATTTAGTTCACTACTTGTGAAACGTTTAATTATTCGAATGTATCAGCAGAATTTTTGGATTAACTCGGTTAATC-----A-TC---CTAACCAAGATCGATTGTTGGATTACAAAATTGGTTTTTATTCTGAGTTTTATTCTCAGATTCTATCTGAGGGATTTGCGGTCGTTGTAGAAACTCCATTCTCGCTACGAGAATTACCTTGCCCGAAAGAAAAAGAAATACCCAAGTTTCAGAATTTACACTCTATTCATTCAATATTTCCCTTTTTAGAAGACCAATTTTTGCATTTGGATTATTTATCACATATAGAAATACCCTATCCTATCCATTTGGAAATCTTGGTTCAACTCCTTCAATACCGTATCCAAGATGTTCCATCTTTGCATTTATTGCGATTCTTTCTCAACAATTATTCAAATTGGAATAGTTTTATTACTTCAATGAAATCTATTTTTCTTTTTAAAAAAGAAAATAAAAGACTATTTCGATTCCTATATAACTCTTATGTATCAGAATATGAATTTTTCTTGTTGTTTCTTCGTAAACAATCTTCTTGCTTACCATTAGCAGCTTCTGGAACTTTTTTGGAACGAATCCACTTTTCTAGGAAGATGGAACATTTTGGGATAATGTACCCTGGTTTTTTTAGGAAAACCATATGGTTTTTTATGGATCCTCTTATGCATTATGTTCGGTATCAAGGAAAGGCCATTTTTGCATCAAAAGGTACTCTTTTTTTGAACAAAAAATGGAAATGGTATCTTATCAATTTGTGGCAATATTTTTTCTCTTTTTGGACTCAGCCGCGAAGGATCCATCTAAACCAATTAGCAAACTCTTGCTTTGATTTTATGGGGTACCTTTCAAGTGTACCAAAAAGTCCTTTGTTAGTAAAGAATCAAATGCTGGAGAATTCATTTCTAATAGATACTCTAATTCCAAAATTAGATACCATAGTTCCCGCTACTGCCCTCATAGGATACTTATCAAAAGCTCAATTTTGTACTGGATCGGGCCATCCTATTAGTAAACCCATTTGGACAGATTTATCAGATTGGGATATTCTTGATCGATTTGGTCGGATATGTAGAAATCTTTTTCATTATCATAGTGGATCTTCAAAAAAACGGACTTTGTATCGACTAAAGTATATACTTCGACTTTCATGCGCTAGAACTTTAGCTCGTAAACATAAAAGCACGGTACGAACTTTTATGCAACGATTAGGTTCGGCATTTTTAGAAGAATTTTTTACCGAAGAAGAGCTAGTTTTTTCTTTGATGTTCACCAAAACAACCCTTTTTTCTTTCCGTGGATCGCACAGTGAGCGTATTTGGTATTTTGATATTATACGTATCAACGACCTGGTGAAGCCTCTTAATTAA1110
;
END;

[ Indel Character     Sequence Region ]
[ ---------------     --------------- ]
[                                     ]
[ 1546             230-234         ]
[ 1547             236-236         ]
[ 1548             239-241         ]
[ 1549             374-379         ]
