# Supplementary material for: Evolutionary history of tall fescue morphotypes inferred from molecular phylogenetics of the Lolium-Festuca species complex
Source: BMC Evol Biol. 2010 Oct 12;10:303. doi: 10.1186/1471-2148-10-303 (PMC2958922; doi:10.1186/1471-2148-10-303)
Supplement: Additional file 4 — Sequence alignment of Acc1. Sequence alignment, in NEXUS format, used to generate the Acc1 phylogenetic tree [file 1471-2148-10-303-S4.TXT]

#NEXUS
BEGIN DATA;
	DIMENSIONS NTAX=50 NCHAR=2427;
	FORMAT MISSING=? DATATYPE=DNA GAP=- EQUATE="0=A 1=C";
	OPTIONS GAPMODE=MISSING;
MATRIX

                        [000000000000000000000000000000000000000000000000000000000000000000000000000000000000000000000000000000000000000000000000000000000000000000000000000000000000000000000000000000000000000000000000000000000000000000000000000000000000000000000000000000000000000000000000000000000000000000000000000000000000000000000000000000000000000000000000000000000000000000000000000000000000000000000000000000000000000000000000000000000000000000000000000000000000000000000000000000000000000000000000000000000000000000000000000000000000000000000000000000000000000000000000000000000000000000000000000000000000000000000000000000000000000000000000000000000000000000000000000000000000000000000000000000000000000000000000000000000000000000000000000000000000000000000000000000000000000000000000000000000000000000000000000000000000000000000000000000000000000000000000000000000000000000000000000000000000000000000000000000000000000000000000000000000000000000000000000000000000000000000000000000000000000000000000000000000000000111111111111111111111111111111111111111111111111111111111111111111111111111111111111111111111111111111111111111111111111111111111111111111111111111111111111111111111111111111111111111111111111111111111111111111111111111111111111111111111111111111111111111111111111111111111111111111111111111111111111111111111111111111111111111111111111111111111111111111111111111111111111111111111111111111111111111111111111111111111111111111111111111111111111111111111111111111111111111111111111111111111111111111111111111111111111111111111111111111111111111111111111111111111111111111111111111111111111111111111111111111111111111111111111111111111111111111111111111111111111111111111111111111111111111111111111111111111111111111111111111111111111111111111111111111111111111111111111111111111111111111111111111111111111111111111111111111111111111111111111111111111111111111111111111111111111111111111111111111111111111111111111111111111111111111111111111111111111111111111111111111111111111111111111111111111111111122222222222222222222222222222222222222222222222222222222222222222222222222222222222222222222222222222222222222222222222222222222222222222222222222222222222222222222222222222222222222222222222222222222222222222222222222222222222222222222222222222222222222222222222222222222222222222222222222222222222222222222222222222222222222222222222222222222222222222222222222222222222222222222222222222222222222222222222222222222222222222222]
                        [000000000000000000000000000000000000000000000000000000000000000000000000000000000000000000000000000111111111111111111111111111111111111111111111111111111111111111111111111111111111111111111111111111122222222222222222222222222222222222222222222222222222222222222222222222222222222222222222222222222223333333333333333333333333333333333333333333333333333333333333333333333333333333333333333333333333333444444444444444444444444444444444444444444444444444444444444444444444444444444444444444444444444444455555555555555555555555555555555555555555555555555555555555555555555555555555555555555555555555555556666666666666666666666666666666666666666666666666666666666666666666666666666666666666666666666666666777777777777777777777777777777777777777777777777777777777777777777777777777777777777777777777777777788888888888888888888888888888888888888888888888888888888888888888888888888888888888888888888888888889999999999999999999999999999999999999999999999999999999999999999999999999999999999999999999999999999000000000000000000000000000000000000000000000000000000000000000000000000000000000000000000000000000011111111111111111111111111111111111111111111111111111111111111111111111111111111111111111111111111112222222222222222222222222222222222222222222222222222222222222222222222222222222222222222222222222222333333333333333333333333333333333333333333333333333333333333333333333333333333333333333333333333333344444444444444444444444444444444444444444444444444444444444444444444444444444444444444444444444444445555555555555555555555555555555555555555555555555555555555555555555555555555555555555555555555555555666666666666666666666666666666666666666666666666666666666666666666666666666666666666666666666666666677777777777777777777777777777777777777777777777777777777777777777777777777777777777777777777777777778888888888888888888888888888888888888888888888888888888888888888888888888888888888888888888888888888999999999999999999999999999999999999999999999999999999999999999999999999999999999999999999999999999900000000000000000000000000000000000000000000000000000000000000000000000000000000000000000000000000001111111111111111111111111111111111111111111111111111111111111111111111111111111111111111111111111111222222222222222222222222222222222222222222222222222222222222222222222222222222222222222222222222222233333333333333333333333333333333333333333333333333333333333333333333333333333333333333333333333333334444444444444444444444444444]
                        [000000000111111111122222222223333333333444444444455555555556666666666777777777788888888889999999999000000000011111111112222222222333333333344444444445555555555666666666677777777778888888888999999999900000000001111111111222222222233333333334444444444555555555566666666667777777777888888888899999999990000000000111111111122222222223333333333444444444455555555556666666666777777777788888888889999999999000000000011111111112222222222333333333344444444445555555555666666666677777777778888888888999999999900000000001111111111222222222233333333334444444444555555555566666666667777777777888888888899999999990000000000111111111122222222223333333333444444444455555555556666666666777777777788888888889999999999000000000011111111112222222222333333333344444444445555555555666666666677777777778888888888999999999900000000001111111111222222222233333333334444444444555555555566666666667777777777888888888899999999990000000000111111111122222222223333333333444444444455555555556666666666777777777788888888889999999999000000000011111111112222222222333333333344444444445555555555666666666677777777778888888888999999999900000000001111111111222222222233333333334444444444555555555566666666667777777777888888888899999999990000000000111111111122222222223333333333444444444455555555556666666666777777777788888888889999999999000000000011111111112222222222333333333344444444445555555555666666666677777777778888888888999999999900000000001111111111222222222233333333334444444444555555555566666666667777777777888888888899999999990000000000111111111122222222223333333333444444444455555555556666666666777777777788888888889999999999000000000011111111112222222222333333333344444444445555555555666666666677777777778888888888999999999900000000001111111111222222222233333333334444444444555555555566666666667777777777888888888899999999990000000000111111111122222222223333333333444444444455555555556666666666777777777788888888889999999999000000000011111111112222222222333333333344444444445555555555666666666677777777778888888888999999999900000000001111111111222222222233333333334444444444555555555566666666667777777777888888888899999999990000000000111111111122222222223333333333444444444455555555556666666666777777777788888888889999999999000000000011111111112222222222333333333344444444445555555555666666666677777777778888888888999999999900000000001111111111222222222233333333334444444444555555555566666666667777777777888888888899999999990000000000111111111122222222]
                        [123456789012345678901234567890123456789012345678901234567890123456789012345678901234567890123456789012345678901234567890123456789012345678901234567890123456789012345678901234567890123456789012345678901234567890123456789012345678901234567890123456789012345678901234567890123456789012345678901234567890123456789012345678901234567890123456789012345678901234567890123456789012345678901234567890123456789012345678901234567890123456789012345678901234567890123456789012345678901234567890123456789012345678901234567890123456789012345678901234567890123456789012345678901234567890123456789012345678901234567890123456789012345678901234567890123456789012345678901234567890123456789012345678901234567890123456789012345678901234567890123456789012345678901234567890123456789012345678901234567890123456789012345678901234567890123456789012345678901234567890123456789012345678901234567890123456789012345678901234567890123456789012345678901234567890123456789012345678901234567890123456789012345678901234567890123456789012345678901234567890123456789012345678901234567890123456789012345678901234567890123456789012345678901234567890123456789012345678901234567890123456789012345678901234567890123456789012345678901234567890123456789012345678901234567890123456789012345678901234567890123456789012345678901234567890123456789012345678901234567890123456789012345678901234567890123456789012345678901234567890123456789012345678901234567890123456789012345678901234567890123456789012345678901234567890123456789012345678901234567890123456789012345678901234567890123456789012345678901234567890123456789012345678901234567890123456789012345678901234567890123456789012345678901234567890123456789012345678901234567890123456789012345678901234567890123456789012345678901234567890123456789012345678901234567890123456789012345678901234567890123456789012345678901234567890123456789012345678901234567890123456789012345678901234567890123456789012345678901234567890123456789012345678901234567890123456789012345678901234567890123456789012345678901234567890123456789012345678901234567890123456789012345678901234567890123456789012345678901234567890123456789012345678901234567890123456789012345678901234567890123456789012345678901234567890123456789012345678901234567890123456789012345678901234567890123456789012345678901234567890123456789012345678901234567890123456789012345678901234567890123456789012345678901234567890123456789012345678901234567890123456789012345678901234567]

L.temulentum             GTTCCTGGCTCCCCAATATTTATCATGAGACTTGCATCTCAGGTTAGACCTGTCTTGAATTTCTATTTT-CCAAGAATGCTGTTTCTGGGTGG--T---ATATTG---TACACCTGGAAGCTTCATTTGCTCTTCCTTGCAGGCTAGAATT-----------------------------------------------------------------------------------------------------------------------------------------------------------------------------------------------------------------------------------------------GTATTTTGTAATCT-GTACTCATATGGTAATTTTCATTTTCATCTCTTCCCCCTTTCCTTTTGTAGAGTCGACATCTTGAAGTCCAGCTGCTTTGTGATCAATATGGCAATGTAGCAGCACTTCACAGTCGTGATTGCAGTGTGCAACGACGACACCAAAAGGTATGGTCCTAGAGAT-GGAAACCATCACTTTTATTAC-GGG------------------------------------------------------------------------------------------------------------------------------------------------------------------------------------------------------------------------------------------------------------------------------------------------------------------------------------------------------------------------------------------------------------------------------------TCTGCTTACCTGTA--------GTTTT--GGCCACATAGTTCAATTCCG-TCCT--TTTTTTTGTT-ATAACAGATAATTGAGGAAGGACCAGTTACTGTTGCTCCCCGTGAGACAGTGAAGGAGCTAGAGCAAGCAGCAAGGAGGCTTGCTAAGGCTGTGGGATATGTTGGTGCTGCTACTGTTGAATATCTCTACAGCATGGAGACTGGTGAATACTATTTTCTGGAGCTTAATCCACGGTTGCAGGTTTGTTCTTTTGAACACTCTACAGGACTTCTA---TTTTTT-TGGCAGTC-ATTTACATGGTTAAATGGTCTACA-TTCAGGTTGAGCACCCAGTCACTGAGTGGATAGCTGAAGTAAATTTGCCTGCAGCTCAAGTTGCAGTTGGAATGGGTATACCCCTTTGGCAGGTTCCAGGT-AATATTAAAATCATCGTAATA-TCT--TT-AGTTTCTGGCCCATGTTATTTCGTTGTCTAATTATCTCCTTA-CACAGAGATCAGACGTTTCTACGGAATGGACAATGGAGGTGGCTATGACATTTGGAGGAAAACAGCAGCTCTTGCTACTCCATTCAACTTTGATGAAGTAGATTCTCAATGGCCGAAGGGTCATTGTGTTGCAGTTAGGATAACTAGTGAGAATCCAGATGATGGATTCAAGCCTACTGGTGGAAAAGTAAAGGTGGGATTTCCTAATGTG--AT-ATCTATGTTTCAAGCACACTAGGGTTAGTAAACTCATCTG-GTCTTGATTTT-TCGTATATTTCAGGAGATAAGTTTTAAAAGTAAGCCGAATGTCTGGGGATATTTCTCAGTTAAGGTAAGCTAAGCTGTTCATAGCTCTATTGCAGTGCCATGTTATTTTGAGTTCTGCAGAAAATTGGTCTGCAAGA-TTTTTTATTTGAATTAGTATTCTCATTTTGGTTTTGA-TTGACCAAGTACTGATCCAATCAAAAAATCTTTTCCTCCCCTCTTCATCTGTTTTCAGTCTGGTGGAGGCATTCATGAATTTGCAGATTCTCAGTTTGGTATGTAA--T---ACCCAGTGCATATTCCT--CTTTCC-TATTTGTATT-GATCCTTAC-ATTGGAA-ATTGCTCCTTCGATT-ACAGGACATGTTTTTGCCTATGGAGTGACTAGATCAGCAGCAATAACCAGCATGTCTCTTGCATTAAAAGAGATTCAAATCCGCGGAGAAATTCATTCAAACGTTGATTACACGGTTGATCTCT0000111-1000000001---00100000000001000011--------001--1--10001-0001000001-0-01101000001011-00100100110000110000000000000000000001000001000000000000011-1-10110101
L.multiflorum            GTTCCTGGCTCCCCAATATTTATCATGAGACTTGCATCTCAGGTTAGACTTGTCTTGAATTTCTATTTT-CCAAGGATGCTGTTTCTGGGTGG--T---ATATTG---TACACCTGGAAGCTTCATTTGCTCTTCCTTGCAGGCTAGAATT-----------------------------------------------------------------------------------------------------------------------------------------------------------------------------------------------------------------------------------------------GTATTTTGTAATCT-GTACTCATATGGTAATTTTCATTTTAATCTCTTCCCCCTTTCCTTTTGTAGAGTCGACATCTTGAAGTCCAGCTGCTTTGTGATCAATATGGCAATGTAGCAGCACTTCACAGTCGTGATTGCAGTGTGCAACGACGACACCAAAAGGTATGGTCCTAGAGAT-GGAAACCATCACTTTTATTAC-GGG------------------------------------------------------------------------------------------------------------------------------------------------------------------------------------------------------------------------------------------------------------------------------------------------------------------------------------------------------------------------------------------------------------------------------------TCTGCTTACCTGTA--------GTTTT--GACCACATGGTTCAATTCCG-TCCT--TTTTTTTGTT-ATAACAGATAATTGAGGAAGGACCTGTTACTGTTGCTCCCCGTGAGACAGTGAAGGAGCTAGAGCAAGCAGCAAGGAGGCTTGCTAAGGCTGTGGGATATGTTGGTGCTGCTACTGTTGAATATCTCTACAGCATGGAGACTGGTGAATACTATTTTCTGGAGCTTAATCCACGGTTGCAGGTTTGTTCTTTTGAACACTCTACAGGACTTCTAT--TTTTTT-TGGCAGTC-ATTTACATGGTTAAATGGTCTACA-TTCAGGTTGAGCACCCAGTCACTGAGTGGATAGCTGAAGTAAATTTGCCTGCAGCTCAAGTTGCAGTTGGAATGGGTATACCCCTTTGGCAGGTTCCAGGT-AATAATAAAATCATCGTAATA-TCT--TT-AGTTTCTGGCCCATGTTATTTCGTTGTCTAATTATTTCCTTA-CACAGAGATCAGACGTTTCTATGGAATGGACAATGGAGGTGGCTATGACATTTGGAGGAAAACAGCAGCTCTTGCTACTCCATTCAACTTTGATGAAGTAGATTCTCAATGGCCGAAGGGTCATTGTGTTGCAGTTAGGATAACTAGTGAGAATCCAGATGATGGATTCAAGCCTACTGGTGGAAAAGTAAAGGTGGGATTTCCTAATGTG--AT-ATCTATGTTTCAAGCACACTAGGGTTAGTAAACTCATCTG-GTCTTGATTTT-TCGTATATTTCAGGAGATAAGTTTTAAAAGTAAGCCGAATGTCTGGGGATATTTCTCAGTTAAGGTAAGCTAAACTGTTCATAGCTCTATTGCAGTGCCATGTTATTTTGAGTTCTGCAGAAAATTGGTCTGCAAGA-TTTTTTATTTGAATTAGTATTCTCATTTTGGTTTTGA-TTGACTAAGTACTGATCCAATCAAAAAATCTTTTCCTCCCCTCTTCATCTGTTTTCAGTCTGGTGGAGGCATTCATGAATTTGCAGATTCTCAGTTTGGTATGTAA--T---ACCCAGTGCATATTCCT--CTTTGC-TATTTGTATT-GATCCTTAC-ATTGGAA-ATTGCTCCTTCGATT-ACAGGACATGTTTTTGCCTATGGAGTGACTAGATCAGCAGCAATAACCAGCATGTCTCTTGCATTAAAAGAGATTCAAATCCGCGGAGAAATTCATTCAAACGTTGATTACACGGTTGATCTCT0000111-1000000001---00100000000001000011--------001--1--10001-000100000010-01101000001011-00100100110000110000000000000000000001000001000000000000011-1-10110101
L.perenne                GTTCCTGGCTCCCCAATATTTATCATGAGACTTGCATCTCAGGTTAGACTTGTCTTGAATTTCTATTTT-CCAAGGATGCTGTTTCTGGGTGG--T---ATATTG---TACACCTGGAAGCTTCATTTGCTCTTCCTTGCAGGCTAGAATT-----------------------------------------------------------------------------------------------------------------------------------------------------------------------------------------------------------------------------------------------GTATTTTGTAATCT-GTACTCATATGGTAATTTTCATTTTAATCTCTTCCCCCTTCCCTTTTGTAGAGTCGACATCTTGAAGTCCAGCTGCTTTGTGATCAATATGGCAATGTAGCAGCACTTCACAGTCGTGATTGCAGTGTGCAACGACGACACCAAAAGGTATGGTCCTAGAGAT-GGAAACCATCACTTTTATTAC-GGG------------------------------------------------------------------------------------------------------------------------------------------------------------------------------------------------------------------------------------------------------------------------------------------------------------------------------------------------------------------------------------------------------------------------------------TCTGCTTACCTGTA--------GTTTT--GACCACATGGTTCAATTCCG-TCCTTTTTTTTTTGTT-ATAACAGATAATTGAGGAAGGACCAGTTACTGTTGCTCCCCGTGAGACAGTGAAGGAGCTAGAGCAAGCAGCAAGGAGGCTTGCTAAGGCTGTGGGATATGTTGGTGCTGCTACTGTTGAATATCTCTACAGCATGGAGACTGGTGAATACTATTTTCTGGAGCTTAATCCACGGTTGCAGGTTTGTTCTTTTGAACACTCTACAGGACTTCTAT--TTTTTT-TGGCAGTC-ATTTACAGGGTTAAATGGTCTACA-TTCAGGTTGAGCACCCAGTCACTGAGTGGATAGCTGAAGTAAATTTGCCTGCAGCTCAAGTTGCAGTTGGAATGGGTATACCCCTTTGGCAGGTTCCAGGT-AATAATAAAATCATCGTAATA-TCT--TT-AGTTTCTGGCCCATGTTATTTCGTTGTCTAATTATCTCCTTA-CACAGAGATCAGACGTTTCTACGGAATGGATAATGGAGGTGGCTATGACATTTGGAGGAAAACAGCATCTCTTGCTACTCCATTCAACTTTGATGAAGTAGATTCTCAATGGCCGAAGGGTCATTGTGTTGCAGTTAGGATAACTAGTGAGAATCCAGATGATGGATTCAAGCCTACTGGTGGAAAAGTAAAGGTGGGATTTCCTAATGTG--AT-ATCTATGTTTCAAGCACACTAGGGTTAGTAAACTCATCTG-GTCTTGATTTT-TCGTATATTTCAGGAGATAAGTTTTAAAAGTAAGCCGAATGTCTGGGGATATTTCTCAGTTAAGGTAAGCTAAGC------TAGCTCTATTGCAGTGCCATGTTATTTTGAGTTCTGCAGAAAATTGGTCTGCAAGA-TTTTTTTTTTGAATTAGTATTCTCATTTTGGTTTTGATTTGACTAAGTACTGATCCAATCAAAAAATCTTTTCCTCCCCTCTTCATCTGTTTTCAGTCTGGTGGAGGCATTCATGAATTTGCAGATTCTCAGTTTGGTATGTAA--T---ACCCAGTGCATATTCCT--CTTTGC-TATTTGTATT-GATCCTTAC-ATTGGAA-ATTGCTCCTTCGATT-ACAGGACATGTTTTTGCCTATGGAGTGACTAGATCAGCAGCAATAACCAGCATGTCTCTTGCATTAAAAGAGATTCAAATCCGCGGAGAAATTCATTCAAATGTTGATTACACGGTTGATCTCT0000111-1000000001---00100000000001000011--------001--1--100000000100000010-01101000001011-00100100110000110000000010000000000001000000000000000000011-1-10110101
CT2093R_1                GTTCCTGGCTCCCCAATATTTATCATGAGACTTGCATCTCAGGTTAGACTTCTCTTGAATTTCTATTTT-CCAAGGATGCTGTTTCTGAGTGG--T---ATATTG---TACACCTGGAAGCTTCATTTGCTCTTCCTTGCAGGCTAGAATT-----------------------------------------------------------------------------------------------------------------------------------------------------------------------------------------------------------------------------------------------GTATTCTGCAATCT-GTACTCATATTGTAATTTTCATTTTAATCCCTTTCCCCTTTCCTTCTGTAGAGTCGACATCTTGAAGTCCAGCTGCTTTGTGATCAATATGGCAATGTAGCAGCACTTCACAGTCGTGATTGCAGTGTGCAACGACGACACCAAAAGGTATGTTCCTCCAGAT-TGAAACCATCACTTTTATTAC-GGG------------------------------------------------------------------------------------------------------------------------------------------------------------------------------------------------------------------------------------------------------------------------------------------------------------------------------------------------------------------------------------------------------------------------------------TCTGCTTACCTGTA--------GTTTT--GATCAAATGGTTCAACTCTG-TCAT-TTTTTTTTGTT-ATAACAGATAATTGAGGAAGGACCAGTTACTGTTGCTCCCCGTGAGACAGTGAAGGAGCTAGAGCAAGCAGCAAGGAGGCTTGCTAAGGCTGTGGGTTATGTTGGTGCTGCTACCGTTGAATATCTCTACAGCATGGAGACTGGTGAATACTATTTTCTGGAGCTTAATCCACGGTTGCAGGTTTGTTCTTTTGAACACTCTACAGGCCTTCAA---TTTTGT-TGGCAGTC-ATTTACATTGTTAAATGGTCTACA-TTCAGGTTGAGCACCCAGTCACTGAGTGGATAGCTGAAGTAAATTTGCCTGCAGCTCAAGTTGCAGTTGGAATGGGTATACCCCTTTGGCAGGTTCCAGGT-AATAATAAAGTCATCGTAATA-TCT--TT-AGTTTCTGTCCCATGTTATTTCTGTGTCTAATTATCTCCTTA-TACAGAGATCAGACGTTTCTACGGAATGGATAATGGAGGAGGCTATGACATTTGGAGGAAAACAGCAGCTCTTGCTACTCCATTCAACTTTGATGAAGTAGATTCTCAATGGCCGAAGGGTCATTGTGTTGCAGTTAGGATAACTAGTGAGAATCCAGATGATGGATTCAAGCCTACTGGTGGAAAAGTAAAGGTGAGATTTCCTAATGTG--AT-ATCTATGTTTCAAGCACACTAGGGTTAGTAAACTGTTCTG-ATCTTGATTTT-TCGTATATTTCAGGAGATAAGTTTTAAAAGTAAGCCGAATGTCTGGGGATATTTCTCAGTTAAGGTAAACT-----GTTCATAGCTCTGTTGCAGTGTT-TGTTGTTTTGAGTTCTGCAGAAAATTAGTATGCAAGA-TTTTTTATTCGAATTAATATTCTCATTTGGGCTTTGA-TTGACTAAGTATTGATCCAATCAACAAATGTTTTCCTCCCCTCTTCATCTGTTTTCAGTCTGGTGGAGGCATTCATGAATTTGCGGATTCTCAGTTTGGTATGTAAAATTTTACCCAGTGCATATTCCT--CTTTGC-TATTTGTATT-GATCCTTAC-ATTGGAA-ATTGCTCCTTCGATT-ACAGGACATGTTTTTGCCTATGGAGTGACTAGATCAGCAGCAATAACCAGCATGTCTCTTGCATTAAAAGAGATTCAAATTCGCGGAGAAATTCATACAAACGTTGATTACACGGTTGATCTCT0000111-1000000001---00100000000001000011--------001--1--1000010001000001-0-01101000001011-00100100110000110000001-0000000100000100000100000000000000001-10110101
CT2093R_2                GTTCCTGGCTCCCCAATATTTATCATGAGACTTGCATCTCAGGTTAGACTTGTCTTGAATTTCTATTTT-CCAAGGATGCTGTTTCTGGGTGG--T---ATATTG---TACACCTGGAAGCTTCATTTGCTCTTCCTTGCAGGCTAGAATT-----------------------------------------------------------------------------------------------------------------------------------------------------------------------------------------------------------------------------------------------GTATTCTGTAATCT-GTACTCATATGGTAATTTTCATTTTAATCTCTTTCCCCTTTCCTTTTGTAGAGTCGACATCTTGAAGTCCAGCTGCTTTGTGATCAATATGGCAATGTAGCAGCACTTCACAGTCGTGATTGCAGTGTGCAACGACGACACCAAAAGGTATGCTCCTAGAGAT-GGAAACCATCACGTTTATTAC-GGG------------------------------------------------------------------------------------------------------------------------------------------------------------------------------------------------------------------------------------------------------------------------------------------------------------------------------------------------------------------------------------------------------------------------------------TCTGCTTACCTGTA--------GTTTT--GATCACATGGTTCAACTCCG-TCCTTTTTTTTTTGTT-ATAACAGATAATTGAGGAAGGACCAGTTACTGTTGCTCCCCGTGAGACAGTGAAGGAGCTAGAGCAAGCAGCAAGGAGGCTTGCTAAGGCTGTGGGATATGTTGGTGCTGCTACTGTTGAATATCTCTACAGCATGGAGACTGGTGAATACTATTTTCTGGAGCTTAATCCACGGTTGCAGGTTTGTTCTTTTGAACACTCTACAGGACTTCTAT--TTTTTT-TGGCAGTC-ATTTACATTGTTAAATGGTCTACA-TTCAGGTTGAGCACCCAGTCACTGAGTGGATAGCTGAAGTAAATTTGCCTGCAGCTCAAGTTGCAGTTGGAATGGGTATACCCCTTTGGCAGGTTCCAGGT-AATAATAAAATCATCGTAATA-TCT--TT-AGTTTCTGGCCCATGTTATTTCGTTGTCTAATTATCTCCTTA-TACAGAGATCAGACGTTTCTACGGAATGGACAATGGAGGTGGCTATGACATTTGGAGGAAAACAGCAGCTCTTGCTACTCCATTCAACTTTGATGAAGTAGATTCTCAATGGCCGAAGGGTCATTGTGTTGCAGTTAGGATAACTAGTGAGAATCCAGATGATGGATTCAAGCCTACTGGTGGAAAAGTAAAGGTGGGATTTCCTAATGTG--AT-ATCTATGTTTCAAGCACACTAGGGTTAGTAAACTCATCTG-GTCTTGATTTT-TCGTATATTTCAGGAGATAAGTTTTAAAAGTAAGCCGAATGTCTGGGGATATTTCTCAGTTAAGGTAAGCTAAGCTGTTCATAGCTCTGTTGCAGTGCCATGTTGTTTTGAGTTCTGCAGAAAATTGGTCTGCAAGA-TTTTTTATTT------GTATTCTCATTTTGGTTTTGA-TTGACTAAGTACTGATCCAATCAAAAAATCTTTTCCTCCCCTCTTCATCTGTTTTCAGTCTGGTGGAGGCATTCATGAATTTGCAGATTCTCAGTTTGGTATGTAAAATTTTACCCAGTGCATATTCCT--CTTTGC-TATTTGTATT-GATCCTTAC-ATTGGAA-ATTGCTCCTTCGATT-ACAGGACATGTTTTTGCCTATGGAGTGACTAGATCAGCAGCAATAACCAGCATGTCTCTTGCATTAAAAGAGATTCAAATCCGCGGAGAAATTCATTCAAACGTTGATTACACGGTTGATCTCT0000111-1000000001---00100000000001000011--------001--1--100000000100000010-01101000001011-0010010011000011000000000000000000000110000100000000000000001-10110101
F.altissima              GTTCCTGGCTCCCCAATATTTATCATGAGACTTGCATCTCAGGTTAGACTTCTCTTGAATTTCTATTTT-CCAAGGATGCTGTTTCTGAGTGG--T---ATATTG---TACGCCTGGAAGCTTCATTTGCTCTTCCTTGCAGGCTAGAATT-----------------------------------------------------------------------------------------------------------------------------------------------------------------------------------------------------------------------------------------------GTATTCTGTAATCT-GTACTCATATGGTAATTTTCATTTTAATCCCTTTCCCCTTTCCTTTTGTAGAGTCGACATCTTGAAGTCCAGCTGCTTTGTGATCAATATGGCAATGTAGCAGCACTTCACAGTCGTGATTGCAGTGTGCAACGGCGACACCAAAAGGTATGGTCCTCCAGAT-TGAAACCATCACTTTTATTAC-GGG------------------------------------------------------------------------------------------------------------------------------------------------------------------------------------------------------------------------------------------------------------------------------------------------------------------------------------------------------------------------------------------------------------------------------------TCTGCTTACCTGTA--------GTTTT--GATCAAATGGTTCAACTCCG-TCCA-TTTTTTTTGTT-ACAACAGATAATTGAGGAAGGACCAGTTACTGTTGCTCCTCGTGAGACAGTGAAGGAGCTAGAGCAAGCAGCAAGGAGGCTTGCTAAGGCTGTGGGTTATGTTGGTGCTGCTACTGTTGAATATCTCTACAGCATGGAGACTGGTGAATACTATTTTCTGGAGCTTAATCCACGGTTGCAGGTTTGTTCTTTTGAACACTCTACAGGACTGCTA---TTTTGT-TGGCAGTC-ATTTACATTGTTAAATGGTCTACA-TTCAGGTTGAGCACCCAGTCACTGAGTGGATAGCTGAAGTAAATTTGCCTGCAGCTCAAGTTGCAGTTGGAATGGGTATACCCCTTTGGCAGGTTCCAGGT-AATAATAAAATCATCGTAATA-TCT--TT-AGTTTCTGTCCCATGTTATTTCTGTGTCTAACTATCTCCTTA-TACAGAGATCAGACGTTTCTACGGAATGGACAATGGAGGAGGCTATGACATTTGGAGGAAAACAGCAGCTCTTGCTACTCCATTCAACTTTGATGAAGTAGATTCTCAATGGCCGAAGGGTCATTGTGTAGCAGTTAGGATAACTAGTGAGAATCCAGATGATGGATTCAAGCCTACTGGTGGAAAAGTAAAGGTGGGATTTCCTAATGTG--AT-ATCTATGTTTCAAGCACACAAGGGTTAGTAAACTGATCTG-ATCTTGATTTT-TCGTATATTTCAGGAGATAAGTTTTAAAAGTAAGCCGAATGTCTGGGGATATTTCTCAGTTAAGGTAAGCT-----GTTCATAGCTCTGTTGCAGTGTCATGTTGTTTTGAGT---------------TCTGCAAGA-TTTTTTATTCGAATTAGTATTCTCATTTGGGTTTTGA-TTGACTAAGTATTGATCCAATCAACAAATGTTTTCCTCCGCTCTTCATCTGTTTTCAGTCTGGTGGAGGCATTCATGAATTTGCGGATTCTCAGTTTGGTATGTAAAATTTTACCCAGTGCATATTCCT--CTTTGC-TATTTGTATT-GATCCTTGC-ATTGGAA-ATTGCTCCTTTGATTTACAGGACATGTTTTTGCCTATGGAGTGACTAGATCAGCAGCAATAACCAGCATGTCTCTTGCATTAAAAGAGATTCAAATTCGCGGAGAAATTCATACAAACGTTGATTACACGGTTGATCTCT0000111-1000000001---00100000000001000011--------001--1--1000010001000001-0-01101000001011-00100100110000110000001-00000000001-0100000100000000000000001-10110100
F.apennina_1             GTTCCTGGCTCCCCAATATTTATCATGAGACTTGCATCTCAGGTTAGACTTCTCTTGAATTTCTATTTT-CCAAGGATGCTGTTTCTGGGTGG--T---ATATTG---TACACCTGGAAGCTTCATTTGCTCTTCCTTGCAGGCTAGAATT-----------------------------------------------------------------------------------------------------------------------------------------------------------------------------------------------------------------------------------------------GTATTCTGTAATCT-GTACTCATATGGTAATTTTCATTTTAATCTCTTCTCCCTTTCCTTTTGTAGAGTCGACATCTTGAAGTCCAGCTGCTTTGTGATCAATATGGCAATGTAGCAGCACTTCACAGTCGTGATTGCAGTGTGCAACGACGACACCAAAAGGTATGGTCCTAGAGAT-GGAAACCATCACTTTTATTAC-GGG------------------------------------------------------------------------------------------------------------------------------------------------------------------------------------------------------------------------------------------------------------------------------------------------------------------------------------------------------------------------------------------------------------------------------------TCTGCTTACCTGTA--------GTTTT--GATCACATGGTTCAACTCCG-TCTT-TTTTTTTGGTT-ATAACAGATAATTGAGGAAGGACCAGTTACTGTTGCTCCCCGTGAGACAGTGAAGGAGCTAGAGCAAGCAGCAAGGAGGCTTGCTAAGGCTGTGGGATATGTTGGTGCTGCTACTGTTGAATATCTCTACAGCATGGAGACTGGTGAATACTATTTTCTGGAGCTTAATCCACGGTTGCAGGTTTGTTCGTTTGAACACTCTACAGGACTTCTATT-TTTTTT-TGGCAGTC-ATTTACATTGTTAAATGGTCTGCA-TTCAGGTTGAGCACCCAGTCACTGAGTGGATAGCTGAAGTAAATTTGCCTGCAGCTCAAGTTGCAGTTGGAATGGGTATACCCCTTTGGCAGGTTCCAGGT-AATAATAAAATCATCGTAATA-TCT--TT-AGTTTCTGTCCCATGTTATTTCGTTGTCTAATTATCTCCTTA-TACAGAGATCAGACGTTTCTACGGAATGGACAATGGAGGTGGCTATGACATTTGGAGGAAAACAGCAGCTCTTGCTACTCCATTCAACTTTGATGAAGTAGATTCTCAATGGCCGAAGGGTCATTGTGTTGCAGTTAGGATAACCAGTGAGAATCCAGATGATGGATTCAAGCCTACTGGTGGAAAAGTAAAGGTGGGATTTCCTAATGTG--AT-ATCTATGTTTCAAGCACACTAGGGTTAGTAAACTGATCTG-GTCTTGATTTT-TCGTATATTTCAGGAGATAAGTTTTAAAAGTAAGCCGAATGTCTGGGGATATTTCTCAGTTAAGGTAAGCTAGGCTGTTCATAGCTCTGTTGCAGTGTCATGTTGTTTTGAGTTCTGCAGAAAATTGGTCTGCAAGA-TTTTTTATTTGAATTAGTATTCTCATTTGGGTTTTGA-TTGACTAAGTACTGATCCAATCAAAAAATCTTTTCCTCCCCTCTTAATCTGTTTTCAGTCTGGTGGAGGCATTCATGAATTTGCAGATTCTCAGTTTGGTATGTAAAATTTTACCCAGTGCATATTCCT--CTTTGC-TATTTGTATT-GATCCTTAC-ATTGGAA-ATTGCTCCTTCGATT-ACAGGACATGTTTTTGCCTATGGAGTGACTAGATCAGCAGCAATAACCAGCATGTCTCTTGCATTAAAAGAGATTCAAATCCGTGGAGAAATTCATTCAAACGTTGATTACACGGTTGATCTCT0000111-1000000001---00100000000001000011--------001--1--100001000100000000101101000001011-0010010011000011000000000000000000000100000100000000000000001-10110101
F.apennina_2             GTTCCTGGCTCCCCAATATTTATCATGAGACTTGCATCTCAGGTTAGACTTCTCTTGAATTTCTATTTT-CCAAGGATGCTGTTTCTGGGTGG--T---ATATTG---TACACCTGGAAGCTTCATTTGCTCTTCCTTGCAGGCTAGAATT-----------------------------------------------------------------------------------------------------------------------------------------------------------------------------------------------------------------------------------------------GTATTCTGTAATCT-GTACTCATATGGTAATTTTCATTTTAATCTCTTTCCCCTTTCCTTTTGTAGAGTCGACATCTTGAAGTCCAGCTGCTTTGTGATCAATATGGCAATGTAGCAGCACTTCACAGTCGTGATTGCAGTGTGCAACGACGACACCAAAAGGTATGCTCCTAGAGAT-GGAAACCATCCCGTTTATTAC-GGG------------------------------------------------------------------------------------------------------------------------------------------------------------------------------------------------------------------------------------------------------------------------------------------------------------------------------------------------------------------------------------------------------------------------------------TCTGCTTACCTGTA--------GTTTT--GATCACATGGTTCAACTCCG-TCCTTTTTTTTTTGTT-ATAACAGATAATTGAGGAAGGACCAGTTACTGTTGCTCCCCGTGAGACAGTGAAGGAGCTAGAGCAAGCAGCAAGGAGGCTTGCTAAGGCTGTGGGATATGTTGGTGCTGCTACTGTTGAATATCTCTACAGCATGGAGACTGGTGAATACTATTTTCTGGAGCTTAATCCACGGTTGCAGGTTTGTTCTTTTGAACACTCTACAGGACTTCTAT--TTTTTT-TGGCAGTC-ATTTACATTGTTAAATGGTCTACA-TTCAGGTTGAGCACCCAGTCACTGAGTGGATAGCTGAAGTAAATTTGCCTGCAGCTCAAGTTGCAGTTGGAATGGGTATACCCCTTTGGCAGGTTCCAGGT-AATAATAAAATCATCGTAATA-TCT--TT-AGTTTCTGGCCCATGTTATTTCGTTGTCTAATTATCTCCTTA-TACAGAGATCAGACGTTTCTACGGAATGGACAATGGAGGTGGCTATGACATTTGGAGGAAAACAGCAGCTCTTGCTACTCCATTCAACTTTGATGAAGTAGATTCTCAATGGCCGAAGGGTCATTGTGTTGCAGTTAGGATAACTAGTGAGAATCCAGATGATGGATTCAAGCCTACTGGTGGAAAAGTAAAGGTGGGATTTCCTAATGTG--AT-ATCTATGTTTCAAGCACACTAGGGTTAGTAAACTCATCTG-GTCTTGATTTT-TCGTATATTTCAGGAGATAAGTTTTAAAAGTAAGCCGAATGTCTGGGGATATTTCTCAGTTAAGGTAAGCTAAGCTGTTCATAGCTCTGTTGCAGTGCCATGTTGTTTTGAGTTCTGCAGAAAATTGGTCTGCAAGA-TTTTTTATTT------GTATTCTCATTTTGGTTTTGA-TTGACTAAGTACTGATCCAATCAAAAAATCTTTTCCTCCCCTCTTCATCTGTTTTCAGTCTGGTGGAGGCATTCATGAATTTGCAGATTCTCAGTTTGGTATGTAAAATTTTACCCAGTGCATATTCCT--CTTTGC-TATTTGTATT-GATCCTTAC-ATTGGAA-ATTGCTCCTTCGATT-ACAGGACATGTTTTTGCCTATGGAGTGACTAGATCAGCAGCAATAACCAGCATGTCTCTTGCATTAAAAGAGATTCAAATCCGCGGAGAAATTCATTCAAACGTTGATTACACGGTTGATCTAA0000111-1000000001---00100000000001000011--------001--1--100000000100000010-01101000001011-0010010011000011000000000000000000000110000100000000000000001-10110101
F.atlantigena_1          GTTCCTGGCTCCCCAATATTTATCATGAGACTTGCATCTCAGGTTAGACTTCTCTTGAATTTCTATTTT-CCAAGGATGCTGTTTCTGAGTGG--T---ATATTG---TACACCTGGAAGCTTCATTTGCTCTTCCTTGCAGGCTAGAATT-----------------------------------------------------------------------------------------------------------------------------------------------------------------------------------------------------------------------------------------------ATATTCTGCAATCTGGTACTCATGTGGTAATTTTCATTTAAACCCCTTTCCCCTTTCCTTTTGTAGAGTCGACATCTTGAAGTCCAGCTGCTTTGTGATCAATATGGCAATGTAGCAGCACTTCACAGTCGTGATTGCAGTGTGCAACGACGACACCAAAAGGTATGGTCCTCCAGAT-TGAAACCATCACTTTTATTAC-GGG------------------------------------------------------------------------------------------------------------------------------------------------------------------------------------------------------------------------------------------------------------------------------------------------------------------------------------------------------------------------------------------------------------------------------------TCTGCTTACCTGTA--------GTTTT--GATCAAATGGTTCAACTCTG-T-CT-TTTTTTTTGTT-ATAACAGATAATTGAGGAAGGACCAGTTACTGTTGCTCCCCGTGAGACAGTGAAGGAGCTAGAGCAAGCAGCAAGGAGGCTTGCTAAGGCTGTGGGTTATGTTGGTGCTGCTACCGTTGAATATCTCTACAGCATGGAGACTGGTGAATACTATTTTCTGGAGCTTAATCCACGGTTGCAGGTTTGTTCTTTTGAACACTCTACAGGACTTCTA---TTTTGT-TGGCAGTC-ATTTACATTGTTAAATGGTCTACA-TTCAGGTTGAGCACCCAGTCACTGAGTGGATAGCTGAAGTAAATTTGCCTGCAGCTCAAGTTGCAGTTGGAATGGGTATACCCCTTTGGCAGGTTCCAGGT-AATAATAAAATCATCGTAATA-TCT--TT-AGATTCTGTCCCAAGTTATTTCTGTGTCTAATTATCTCCTTA-TACAGAGATCAGACGTTTCTACGGAATGGACAATGGAGGAGGCTATGACATTTGGAGGAAAACAGCAGCTCTTGCTACTCCATTCAACTTTGATGAAGTAGATTCTCAATGGCCGAAGGGTCATTGTGTTGCAGTTAGGATAACTAGTGAGAATCCAGATGATGGATTCAAGCCTACTGGTGGAAAAGTAAAGGTGGGATTTCCTAATGTG--AT-ATCTATGTTTCAAGCACAATAGGATTACTAAACTGATCTG-ATCTTGATTTT-TCGTATATTTCAGGAGATAAGTTTTAAAAGTAAGCCGAATGTCTGGGGATATTTCTCAGTTAAGGTAAGCT-----GTTCATAGCTCTGTTGCAGTGTCATGTTGTTTTGAGTTCTGCAGAAAATTGGTCTGCAAGA-TTTTTTATTCGAATTAGTATTCTCATTTGAGTTTTGA-TTGACTAAGTATTGATCCAATCAACAAATGTTTTCCTCCCCTCTTCATCTGTTCTCAGTCTGGTGGAGGCATTCATGAATTTGCAGATTCTCAGTTTGGTATGTAAATTTTTACCCGGTGCATATTCCT--CTTTGC-TATTTGTATT-GATCCTTAC-ATTGGAA-ATTGCTCCTTCGATT-ACAGGACATGTTTTTGCCTATGGAGTGACTAGATCAGCAGCAATAACCAGCATGTCTCTTGCATTAAAAGAGATTCAAATTCGCGGAGAAATTCATACAAACGTTGATTACACGGTTGATCTCT0000111-1000000001---00000000000001000011--------001--1--1100010001000001-0-01101000001011-00100100110000110000001-0000000000000100000100000000000000001-10110101
F.atlantigena_2          GTTCCTGGCTCCCCAATATTTATCATGAGACTTGCATCTCAGGTTAGACTTCTCTTGAATTTCTATTTT-CCAAGGATGCTGTTTCTGGGTGGTATAT-ATATTG---TACACCTGGAAGCTTCATTTGCTCTTCCTTGCAGGCTAGAATT-----------------------------------------------------------------------------------------------------------------------------------------------------------------------------------------------------------------------------------------------GTATTCTGTAATCT-GTACTCATATGGTAGTTTTCATTTTAATCTCTTTCCCCTTT--------AGAGTCGACATCTTGAAGTCCAGCTGCTTTGTGATCAATATGGCAATGTAGCAGCACTGCACAGTCGTGATTGCAGTGTGCAACGACGACACCAAAAGGTATGGTCCTAGAGAT-GGAAACCATCACTTTTATTAC-GGG------------------------------------------------------------------------------------------------------------------------------------------------------------------------------------------------------------------------------------------------------------------------------------------------------------------------------------------------------------------------------------------------------------------------------------TCTGCTTACCTGTA--------GTTTT--GATCACATGGTTCAACTCCG-TCCT-TTTTTTTTGTT-ATAACAGATAATTGAGGAAGGACCAGTTACTGTTGCTCCCCGTGAGACAGTGAAGGAGCTAGAGCAAGCAGCAAGGAGGCTTGCTAAGGCTGTGGGATATGTTGGTGCTGCTACTGTTGAATATCTCTACAGCATGGAGACTGGTGAATACTATTTTCTGGAGCTTAATCCACGGTTGCAGGTTTGTTCTTTTGAACACTCTACAGGACTTCTATTTTTTTTT-TGGCAGTC-AGATACATTGTTAAATGGTCTACA-TTCAGGTTGAGCACCCAGTCACTGAGTGGATAGCTGAAGTAAATTTGCCTGCAGCTCAAGTTGCGGTTGGAATGGGTATACCCCTTTGGCAGGTTCCAGGT-AATAATAAAATCATCGTAATA-TCT--TT-AGTTTCTGTCCCATGTTATTTCGTTGTCTAATTATCTCCTTA-TACAGAGATCAGACGTTTCTATGGAATGGACAATGGAGGTGGCTATGACATTTGGAGGAAAACAGCAGCTCTTGCTACTCCATTCAACTTTGATGAAGTAGATTCTCAATGGCCGAAGGGTCATTGTGTTGCAGTTAGGATAACTAGTGAGAATCCAGATGATGGATTCAGGCCTACTGGTGGAAAAGTAAAGGTGGGATTTCCTAATGTG--AT-ATCTATGTTTCAAGCACACTAGGGTTAGTAAACTGACCTG-GTCTTGATTTT-TCGTATATTTCAGGAAATAAGTTTTAAAAGTAAGCCGAATGTCTGGGGATATTTCTCAGTTAAGGTAAGCT-----GTTCATAGCTCTGTTGCAGTGTCATGTTGTTTTGAGTTCTGCAGAAAATTGGTCTGCAAGA-TTTTTTATTTGAATTAGTATTCTCATTTTGGTTTTGA-TTGACTAAGTACTGATCCAATCAAAAAATCTTTTCCTCCCCTCTTCATCTGTTTTCAGTCTGGTGGAGGCATTCATGAATTTGCAGATTCTCAGTTTGGTATGTAAAATTTTACCCAGTGCATATTCCT--CTTTGC-TATTTGTATT-GATCCTTAC-ATTGGAA-ATTGCTCCTTTGATT-ACAGGACATGTTTTTGCCTATGGAGTGACTAGATCAGCAGCAATAACCAGCATGTCTCTTGCATTAAAAGAGATTCAAATCCGCGGAGAAATTCATTCAAACGTTGATTACACGGTTGATCTCT000010011000000001---0010000001-001000011--------001--1--100001000100000000001101000001011-00100100110000110000001-0000000000000100000100000000000000001-10110101
F.atlantigena_3          GTTCCTGGCTCCCCAATATTTATCATGAGACTTGCATCTCAGGTTAGACTTCTCTTGAATTTCTATTTT-CCAAGGATGCTGTTTCTGGGTGG--T---ATATTG---TACACCTGGAAGCTTCATTTGCTCTTCCTTGCAGGCTAGAATT-----------------------------------------------------------------------------------------------------------------------------------------------------------------------------------------------------------------------------------------------GTAGTCTGTAATCT-GTACTCATATGGTAATTTTCATTTTAATCCCTTTCCCCTTTCCTTTTGTAGAGTCGTCATCTTGAAGTCCAGCTGCTTTGTGATCAATATGGCAATGTAGCAGCACTTCACAGTCGTGATTGCAGTGTGCAACGACGACACCAAAAGGTATGGTCCTATAGAT-GGAAACCATCACTTTTATTAC-GGGTC--TG-CTTACCTGTAG--TTTTGATTGTTAGCTTTTTC-AAGCTTACTCTCAT-TGAGAGAGAGGATGACACTAGGAGAGTTGGGGCAATTTTTCGTTTGGTTTATTTCTCACACATCTCACACAATGCCATGCCCAACCTGAGGGTTGGGGATACAGATATATAGCTGCTAGCCAGCCACGAATATGCTAGATAGATGCTAGTCTAACTGCCAGTCCTTGATGCCCCTAAAAGCAGTCAAGGGTGCTATCCTATCCTAACAGCCAGTCCTTCACAAGGACCATGTGCAGCAGCATATCCTATCCTAACAGCCAGTCCTTCACAAGGACCATGTGTGTGTGCTGCAGCCAGTCCTTCACAAGGACCATGTGCAGCAGCATCTCCACAAAGACAAAAATACAGAGACTTATCCAACATT-----------------------------GATCACATGGTTCAACTCCG-TCCT--TTTTTTTGTT-ATAACAGATAATTGAGGAAGGACCAGTTACTGTTGCTCCCCGTGAGACAGTGAAGGAGCTAGAGCAAGCAGCAAGGAGGCTTGCTAAGGCTGTGGGATATGTTGGTGCTGCTACCGTTGAATATCTCTACAGCATGGAGACTGGTGAATACTATTTTCTGGAGCTTAATCCACGGTTGCAGGTTTGTTCTTTTGAACACTCTACCGGACTTCTATT-TTTTGTGTGGCAGTC-ATTTACATTGTTAAATGGTCTACA-TTCAGGTTGAGCACCCAGTCACTGAGTGGATAGCTGAAGTAAATTTGCCTGCAGCTCAAGTTGCAGTTGGAATGGGTATACCCCTTTGGCAGGTTCCAGGT-AATAATAAAATCATCGTAATA-TCT--TT-AGTTTCTGTCCCATGTTATTTCATTGTCTAATTATCTCCTTA-TACAGAGATCAGACGTTTCTACGGAATGGACAATGGAGGTGGCTATGACATTTGGAGGAAAACAGCAGCTCTTGCTACTCCATTCAACTTTGATGAAGTAGATTCTCAATGGCCGAAGGGTCATTGTATTGCAGTTAGGATAACTAGTGAGAATCCAGATGATGGATTCAAGCCTACTGGTGGAAAAGTAAAGGTGGGATTTCCTAATGTG--AT-ATCTATGTTTCAAGCACACTAGGGTTAGTAAACTGATCTG-GTCTTGAATTT-TCGTATATTTCAGGAGATAAGTTTTAAAAGTAAGCCGAATGTCTGGGGATATTTCTCAGTTAAGGTAAGCT-----GTTCATAGCTCTGTTCCAGTGTCATGTTGTTTTGAGTTCTGCAGAAAATTGGTCTGCACGA-TTTTTTATTTGAATTAGTATTCTCATTTGGGTTTTGA-TTGACTAAGTACTGATCCAATCAAAAAATGTTTCCCTCCCCTCTTCATCTGTTTTCAGTCTGGTGGAGGCATTCATGAATTTGCAGATTCTCAGTTTGGTATGTAAAATTTTACCTAGTGCATATTCCT--CTTTGC-TATTTGTATT-CATCCTTAC-ATTGGAA-ATTGCTCCTTCGATT-ACAGGACATGTTTTTGCCTATGGAGTGACTAGATCAGCAGCAATAACCAGCATGTCTCTTGCATTAAAAGAGATTCAAATCCGTGGGGAAATTCATTCAAACGTTGATTACACGGTTGATCTCT0000111-1000000001---00100000000001000010011111001-------10001-000100000000100101000001011-00100100110000110000001-0000000000000100000100000000000000001-10110101
F.lasto                  GTTCCTGGCTCCCCAATATTTATCATGAGACTTGCATCTCAGGTTAGACTTCTCTTGAATTTCTATTTT-CCAAGGATGCTGTTTCTGAGTGG--T---ATATTG---TACGCCTGGAAGCTTCATTTGCTCTTCCTTGCAGGCTAGAATT-----------------------------------------------------------------------------------------------------------------------------------------------------------------------------------------------------------------------------------------------GTATTCTGTAATCT-GTACTCATATGGTAATTTTCATTTTAATCCCTTTCCTCTTTCCTTTTGTAGAGTCGACATCTTGAAGTCCAGCTGCTTTGTGATCAATATGGCAATGTAGCAGCACTTCACAGTCGTGATTGCAGTGTGCAACGGCGACACCAAAAGGTATGGTCCTCCAGAT-TGAAACCATCACTTTTATTAC-GGG------------------------------------------------------------------------------------------------------------------------------------------------------------------------------------------------------------------------------------------------------------------------------------------------------------------------------------------------------------------------------------------------------------------------------------TCTGCTTACCTGTA--------GTTTT--GATCAAATGGTTCAACTCCG-TCCA-TTTTTTTTGTT-ATAACAGATAATTGAGGAAGGACCAGTTACTGTTGCTCCTCGTGAGACAGTGAAGGAGCTAGAGCAAGCAGCAAGGAGGCTTGCTAAGGCTGTGGGTTATGTTGGTGCTGCTACTGTTGAATATCTCTACAGCATGGAGACTGGTGAATACTATTTTCTGGAGCTTAATCCACGGTTGCAGGTTTGTTCTTTTGAACACTCTACAGGACTTCTA---TTTTGT-TGGCAGTC-ATTTACATTGTTAAATGGTCTACA-TTCAGGTTGAGCACCCAGTCACTGAGTGGATAGCTGAAGTAAATTTGCCTGCAGCTCAAGTTGCAGTTGGAATGGGTATACCCCTTTGGCAGGTTCCAGGT-AATAATAAAATCATCGTAATA-TCT--TT-AGTTTCTGTCCCATGTTATTTCTGTGTCTAACTATCTCCTTA-TACAGAGATCAGACGTTTCTACGGAATGGACAATGGAGGAGGCTATGACATTTGGAGGAAAACAGCAGCTCTTGCTACTCCATTCAACTTTGATGAAGTAGATTCTCAATGGCCGAAGGGTCATTGTGTAGCAGTTAGGATAACTAGTGAGAATCCAGATGATGGATTCAAGCCTACTGGTGGAAAAGTAAAGGTGGGATTTCCTAATGTG--AT-ATCTATGTTTCAAGCACACAAGGGTTAGTAAACTGATCTG-ATCTTGATTTT-TCGTATATTTCAGGAGATAAGTTTTAAAAGTAAGCCGAATGTCTGGGGATATTTCTCAGTTAAGGTAAGCT-----GTTCATAGCTCTGTTGCAGTGTCATGTTGTTTTGAGT---------------TCTGCAAGA-TTTTTTATTCGAATTAGTATTCTCATTTGGGTTTTGA-TTGACTAAGTATTGATCCAATCAACAAATGTTTTCCTCCGCTCTTCATCTGTTTTCAGTCTGGTGGAGGCATTCATGAATTTGCGGATTCTCAGTTTGGTATGTAAAATTTTACCCAGTGCATATTCCT--CTTTGC-TATTTGTATT-GATCCTTGC-ATTGGAA-ATTGCTCCTTTGATTTACAGGACACGTTTTTGCCTATGGAGTGACTAGGTCAGCAGCAATAACCAGCATGTCTCTTGCATTAAAAGAGATTCAAATTCGCGGAGAAATTCATACAAACGTTGATTACACGGTTGATCTCT0000111-1000000001---00100000000001000011--------001--1--1000010001000001-0-01101000001011-00100100110000110000001-00000000001-0100000100000000000000001-10110100
F.circummediterranea     GTTCCTGGCTCCCCAATATTTATCATGAGACTTGCATCTCAGGTTAGACTTCTCTTGAATTTCTATTTT-CCAAGCGTGCTGTTTCTGAGTGT--T---ATATTG---C-C-C--GGAAGCTTCATTTGTTCTTCCTTGCAGGCTGGAATT-----------------------------------------------------------------------------------------------------------------------------------------------------------------------------------------------------------------------------------------------GTGTTCTGTAATCT-GTACTCAT--GGTAATTTTCATTTTAATACCTTTCCCCTTTCCTTTTGTAGAGTCGACATCTTGAAGTCCAGCTGCTTTGTGATCAATATGGCAATGTAGCAGCACTTCACAGCCGTGATTGCAGTGTGCAACGACGACACCAAAAGGTATGGTGCTCCAGAT-TGAAACCATCACTTTTATTAC-GGG------------------------------------------------------------------------------------------------------------------------------------------------------------------------------------------------------------------------------------------------------------------------------------------------------------------------------------------------------------------------------------------------------------------------------------TTTGCTTACCTGTA--------GTTTTTTGATCAAATCGTTCAACTCCGTTCAT---TTCTTTGTT-ATAACAGATAATTGAGGAAGGACCAGTTACTGTTGCTCCTCGTGAGACAGTGAAGGAGCTAGAGCAAGCAGCAAGGAGGCTTGCTAAGGCTGTGGGTTATGTTGGTGCTGCTACTGTTGAATATCTCTACAGCATGGAGACTGGTGAATACTATTTTCTGGAGCTTAATCCACGGTTGCAGGTTTGTTCTTTTGAACACTCTCCACGACTTCTG---TTTTGT-TGGCAGTC-ATTTACATTGTTAAATGGTCTACA-TTCAGGTTGAGCACCCAGTCACTGAGTGGATAGCTGAAGTAAATTTGCCTGCAGCTCAAGTTGCAGTTGGAATGGGTATACCCCTTTGGCAGGTTCCAGGT-AATAATAAAACCATCGTAATA-TCT--TA-AGTTTCTGTCCCATGTTATTTCTGTGTCTAACTATCTCCTTA-TGCAGAGATCAGACGTTTCTACGGAATGGACAATGGGGGAGGCTATGACATTTGGAGGAAAACAGCAGCTCTTGCTACTCCATTCAACTTTGATGAAGTAGATTCTCAATGGCCGAAGGGTCATTGTGTAGCAGTTAGGATAACTAGTGAGAATCCAGATGATGGATTCAAGCCTACTGGTGGAAAAGTAAAGGTGGGATTTCCTAATGTG--AT-ATCTATGTTTCAGGCACACTACGGTTAGTAAACTGATCTG-ATTTTGATTTT-TCGTATATTTCAGGAGATAAGTTTTAAAAGTAAGCCGAATGTCTGGGGATATTTCTCAGTTAAGGTAGGCT-----GTTCATTGCTCTGTTGCAGTGTCATTCTGTTTTGAGTTCTGCAGAAAATTGGTCTGCAAGA-TTTTTTATTAGAATTAGTATTCTCATTTGGGTTTTGA-ATGACTAAGTATTGATCGAATCAACAAATGTTTTCCTCCCCTCTTCATCTGTTTTCAGTCTGGTGGAGGCATTCATGAATTTGCGGATTCTCAGTTTGGTATGTAAAATTTTATCCACTGCATATTCCT--CTTTGC-TATTTGTATT-GATCCTTAC-ATTGGAA-ATTGCTCCTTTGATT-ACAGGACATGTTTTCGCCTATGGAGTGACTAGATCAGCAGCAATAACCAGCATGTCTCTTGCATTAAAAGAGATTCAAATTCGCGGAGAAATTCATACAAACGTTGATTACACGGTTGATCTCT0000111-111001-001---00100001000001000011--------001--0000000--1001000001-0-01101000001011-00100100110000110000001-0000000000000100000100000000000000001-10110101
F.drymeja                GTTCCTGGCTCCCCAATATTTATCATGAGACTTGCATCTCAGGTTAGACTTCTCTTGAATTTCTATTTT-CCAAGGATGCTGTTTCTGAGTGG--T---ATATTG---TACGCCTGGAAGCTTCATTTGCTCTTCCTTGCAGGCTAGAATT-----------------------------------------------------------------------------------------------------------------------------------------------------------------------------------------------------------------------------------------------GTATTCTGTAATCT-GTACTCATATGGTAATTTTCATTTTAATCCCTTTCCCCTTTCCTTTTGTAGAGTCGACATCTTGAAGTCCAGCTGCTTTGTGATCAATATGGCAATGTAGCAGCACTTCACAGTCGTGATTGCAGTGTGCAACGGCGACACCAAAAGGTATGGTCCTCCAGAT-TGAAACCATCACTTTTATTAC-GGG------------------------------------------------------------------------------------------------------------------------------------------------------------------------------------------------------------------------------------------------------------------------------------------------------------------------------------------------------------------------------------------------------------------------------------TCTGCTTACCTGTA--------GTTTT--GATCAAATGGTTCAACTCCG-TCCA-TTTTTTTTGTT-ATAACAGATAATTGAGGAAGGACCAGTTACTGTTGCTCCTCGTGAGACAGTGAAGGAGCTAGAGCAAGCAGCAAGGAGGCTTGCTAAGGCTGTGGGTTATGTTGGTGCTGCTACTGTTGAATATCTCTACAGCATGGAGACTGGTGAATACTATTTTCTGGAGCTTAATCCACGGTTGCAGGTTTGTTCTTTTGAACACTCTACAGGACTTCTA---TTTTGT-TGGCAGTC-ATTTACATTGTTAAATGGTCTACA-TTCAGGTTGAGCACCCAGTCACTGAGTGGATAGCTGAAGTAAATTTGCCTGCAGCTCAAGTTGCAGTTGGAATGGGTATACCCCTTTGGCAGGTTCCAGGT-AATAATAAAATCATCGTAATA-TCT--TT-AGTTTCTGTCCCATGTTATTTCTGTGTCTAACTATCTCCTTA-TACAGAGATCAGACGTTTCTACGGAATGGACAATGGAGGAGGCTATGACATTTGGAGGAAAACAGCAGCTCTTGCTACTCCATTCAACTTTGATGAAGTAGATTCTCAATGGCCGAAGGGTCATTGTGTAGCAGTTAGGATAACTAGTGAGAATCCAGATGATGGATTCAAGCCTACTGGTGGAAAAGTAAAGGTGGGATTTCCTAATGTG--AT-ATCTATGTTTCAAGCACACAAGGGTTAGTAAACTGATCTG-ATCTTGATTTT-TCGTATATTTCAGGAGATAAGTTTTAAAAGTAAGCCGAATGTCTGGGGATATTTCTCAGTTAAGGTAAGCT-----GTTCATAGCTCTGTTGCAGTGTCATGTTGTTTTGAGT---------------TCTGCAAGA-TTTTTTATTCGAATTAGTATTCTCATTTGGGTTTTGA-TTGACTAAGTATTGATCCAATCAACAAATGTTTTCCTCCGCTCTTCATCTGTTTTCAGTCTGGTGGAGGCATTCATGAATTTGCGGATTCTCAGTTTGGTATGTAAAATTTTACCCAGTGCATATTCCT--CTTTGC-TATTTGTATT-GATCCTTGC-ATTGGAA-ATTGCTCCTTTGATTTACAGGACATGTTTTTGCCTATGGAGTGACTAGATCAGCAGCAATAACCAGCATGTCTCTTGCATTAAAAGAGATTCAAATTCGCGGAGAAATTCATACAAACGTTGATTACACGGTTGATCTCT0000111-1000000001---00100000000001000011--------001--1--1000010001000001-0-01101000001011-00100100110000110000001-00000000001-0100000100000000000000001-10110100
F.gigantea_1             GTTCCTGGCTCCCCAATATTTATCATGAGACTTGCATCTCAGGTTAGACTTGTCTTGAATTTCTATTTT-CCAAGGATGCTGTTTCTGGGTGG--T---ATATTG---TACACCTGGAAGCTTCATTTGCTCTTCCTTGCAGGCTAGAACT-----------------------------------------------------------------------------------------------------------------------------------------------------------------------------------------------------------------------------------------------GTATTCTGTAATCT-GTACTCATATGGTAATTTTCATTTTAATCTCTTTCCCCTTTCCTTTTGTAGAGTCGACATCTTGAAGTCCAGCTGCTTTGTGATCAATATGGCAATGTAGCAGCACTTCACAGTCGTGATTGCAGTGTGCAACGACGACACCAAAAGGTATGCTCCTAGAGAT-GGAAACCATCACGTTTATTAC-GGG------------------------------------------------------------------------------------------------------------------------------------------------------------------------------------------------------------------------------------------------------------------------------------------------------------------------------------------------------------------------------------------------------------------------------------TCTGCTTACCTGTA--------GTTTT--GATCACATGGTTCAACTCCG-TCCT-TTTTTTTTGTT-ATAACAGATAATTGAGGAAGGACCAGTTACTGTTGCTCCCCGTGAGACAGTGAAGGAGCTAGAGCAAGCAGCAAGGAGTCTTGCTAAGGCTGTGGGATATGTTGGTGCTGCTACTGTTGAATATCTCTACAGCATGGAGACTGGTGAATACTATTTTCTGGAGCTTAATCCACGGTTGCAGGTTTGTTCTTTTGAACACTCTACAGGACTTCTAT--TTTTTT-TGGCAGTC-ATTTACATTGTTAAATGGTCTACA-TTCAGGTTGAGCACCCAGTCACTGAGTGGATAGCTGAAGTAAATTTGCCTGCAGCTCAAGTTGCAGTTGGAATGGGTATACCCCTTTGGCAGGTTCCAGGT-AATAATAAAATCATCGTAATA-TCT--TT-AGTTTCTGGCCCATGTTATTTCGTTGTCTAATTATCTCCTTA-TACAGAGATCAGACGTTTCTACGGAATGGACAATGGAGGTGGCTATGACATTTGGAGGAAAACAGCAGCTCTTGCTACTCCATTCAACTTTGATGAAGTAGATTCTCAATGGCCGAAGGGTCATTGTGTTGCAGTTAGGATAACTAGTGAGAATCCAGATGATGGATTCAAGCCTACTGGTGGAAAAGTAAAGGTGGGATTTCCTAATGTG--AT-ATCTATGTTTCAAGCACACTAGGGTTAGTAAACTCATCTG-GTCTTGATTTT-TCGTATATTTCAGGAGATAAGTTTTAAAAGTAAGCCGAATGTCTGGGGATATTTCTCAGTTAAGGTAAGCTAAGCTGTTCATAGCTCTGTTGCAGTGCCATGTTGTTTTGAGTTCTGCAGAAAATTGGTCTGCAAGA-TTTTTTATTT------GTATTCTCATTTTGGTTTTGA-TTGACTAAGTACTGATCCAATCAAAAAATCTTTTCCTCCCCTCTTCATCTGTTTTCAGTCTGGTGGAGGCATTCATGAATTTGCAGATTCTCAGTTTGGTATGTAAAATTTTACCCAGTGCATATTCCT--CTTTGC-TATTTGTATT-GATCCTTAC-ATTGGAA-ATTGCTCCTTCGATT-ACAGGACATGTTTTTGCCTATGGAGTGACTAGATCAGCAGCAATAACCAGCATGTCTCTTGCATTAAAAGAGATTCAAATCCGCGGAGAAATTCATTCAAACGTTGATTACACGGTTGATCTCT0000111-1000000001---00100000000001000011--------001--1--100001000100000010-01101000001011-0010010011000011000000000000000000000110000100000000000000001-10110101
F.gigantea_2             GTTCCTGGCTCCCCAATATTTATCATGAGACTTGCATCTCAGGTTAGACTTCTCTTGAATTTCTATTTT-CCAAGGATGCTGTTTCTGGGTGG--T---ATATTG---TACACCTGGAAGCTTCATTTGCTCTTCCTTGCAGGCTAGAATT-----------------------------------------------------------------------------------------------------------------------------------------------------------------------------------------------------------------------------------------------GTATTCTGTAATCT-GTACTCATATGGTAATTTTCATTTTAATCTCTTCCCCCTTTCCTTTTGTAGAGTCGACATCTTGAAGTCCAGCTGCTTTGTGATCAATATGGCAATGTAGCAGCACTTCACAGTCGTGATTGCAGTGTGCAACGACGACACCAAAAGGTATGGTCCTAGAGAT-GGAAACCATCACTTTTATTAC-GGG------------------------------------------------------------------------------------------------------------------------------------------------------------------------------------------------------------------------------------------------------------------------------------------------------------------------------------------------------------------------------------------------------------------------------------TCTGCTTACCTGTA--------GTTTT--GATCACATGGTTCAACTCCG-TCTTTTTTTTTTGGTT-ATAACAGATAATTGAGGAAGGACCAGTTACTGTTGCTCCCCGTGAGACAGTGAAGGAGCTAGAGCAAGCAGCAAGGAGGCTTGCTAAGGCTGTGGGATATGTTGGTGCTGCTACTGTTGAATATCTCTACAGCATGGAGACTGGTGAATACTATTTTCTGGAGCTTAATCCACGGTTGCAGGTTTGTTCGTTTGAACACTCTACAGGACTTCTATT-TTTTCT-TGGCAGTC-ATTTACATTGTTAAATGGTCTGCA-TTCAGGTTGAGCACCCAGTCACTGAGTGGATAGCTGAAGTAAATTTGCCTGCAGCTCAAGTTGCAGTTGGAATGGGTATACCCCTTTGGCAGGTTCCAGGT-AATAATAAAATCATCGTAATA-TCT--TT-AGTTTCTGTCCCATGTTATTTCGTTGTCTAATTATCTCCTTA-TACAGAGATCAGACGTTTCTACGGAATGGACAATGGAGGTGGCTATGACATTTGGAGGAAAACAGCAGCTCTTGCTACTCCATTCAACTTTGATGAAGTAGATTCTCAATGGCCGAAGGGTCATTGTGTTGCAGTTAGGATAACTAGTGAGAATCCAGATGATGGATTCAAGCCTACTGGTGGAAAAGTAAAGGTGGGATTTCCTAATGTG--AT-ATCTATGTTTCAAGCACACTAGGGTTAGTAAACTGATCTG-GTCTTGATTTT-TCGTATATTTCAGGAGATAAGTTTTAAAAGTAAGCCGAATGTCTGGGGATATTTCTCAGTTAAGGTAAGCTAGGCTGTTCATAGCTCTGTTGCAGTGTCATGTTGTTTTGAGTTCTGCAGAAAATTGGTCTGCAAGA-TTTTTTATTTGAATTAGTATTCTCATTTGGGTTTTGA-TTGACTAAGTACTGATCCAATCAAAAAATCTTTTCCTCCCCTCTTAATCTGTTTTCAGTCTGGTGGAGGCATTCATGAATTTGCAGATTCTCAGTTTGGTATGTAAAATTTTACCCAGTGCATATTCCT--CTTTGC-TATTTGTATT-GATCCTTAC-ATTGGAA-ATTGCTCCTTCGATT-ACAGGACATGTTTTTGCCTATGGAGTGACTAGATCAGCAGCAATAACCAGCATGTCTCTTGCATTAAAAGAGATTCAAATCCGTGGAGAAATTCATTCAAACGTTGATTACACGGTTGATCTCT0000111-1000000001---00100000000001000011--------001--1--100000000100000000101101000001011-0010010011000011000000000000000000000100000100000000000000001-10110101
F.glaucescens_2          GTTCCTGGCTCCCCAATATTTATCATGAGACTTGCATCTCAGGTTAGACTTCTCTTGAATTTCTATTTT-CCAAGGATGCTGTTTCTGAGTGG--T---ATATTG---TACACCTGGAAGCTTCATTTGCTCTTCCTTGCAGGCTAGAATT-----------------------------------------------------------------------------------------------------------------------------------------------------------------------------------------------------------------------------------------------GTATTCTGCAATCT-GTACTCATATTGTAATTTTCATTTTAATCCCTTTCCCCTTTCCTTCTGTAGAGTCGACATCTTGAAGTCCAGCTGCTTTGTGATCAATATGGCAATGTAGCAGCACTTCACAGTCGTGATTGCAGTGTGCAACGACGACACCAAAAGGTATGTTCCTCCAGAT-TGAAACCATCACTTTTATTAC-GGG------------------------------------------------------------------------------------------------------------------------------------------------------------------------------------------------------------------------------------------------------------------------------------------------------------------------------------------------------------------------------------------------------------------------------------TCTGCTTACCTGTA--------GTTTT--GATCAAATGGTTCAACTCTG-TCAT-TTTTTTTTGTT-ATAACAGATAATTGAGGAAGGACCAGTTACTGTTGCTCCCCGTGAGACAGTGAAGGAGCTAGAGCAAGCAGCAAGGAGGCTTGCTAAGGCTGTGGGTTATGTTGGTGCTGCTACCGTTGAATATCTCTACAGCATGGAGACTGGTGAATACTATTTTCTGGAGCTTAATCCACGGTTGCAGGTTTGTTCTTTTGAACACTCTACAGGCCTTCTA---TTTTGT-TGGCAGTC-ATTTACATTGTTAAATGGTCTACA-TTCAGGTTGAGCACCCAGTCACTGAGTGGATAGCTGAAGTAAATTTGCCTGCAGCTCAAGTTGCAGTTGGAATGGGTATACCCCTTTGGCAGGTTCCAGGT-AATAATAAAGTCATCGTAATA-TCT--TT-AGTTTCTGTCCCATGTTATTTCTGTGTCTAATTATCTCCTTA-TACAGAGATCAGACGTTTCTACGGAATGGATAATGGAGGAGGCTATGACATTTGGAGGAAAACAGCAGCTCTTGCTACTCCATTCAACTTTGATGAAGTAGATTCTCAATGGCCGAAGGGTCATTGTGTTGCAGTTAGGATAACTAGTGAGAATCCAGATGATGGATTCAAGCCTACTGGTGGAAAAGTAAAGGTGAGATTTCCTAATGTG--AT-ATCTATGTTTCAAGCACACTAGGGTTAGTAAACTGTTCTG-ATCTTGATTTT-TTGTATATTTCAGGAGATAAGTTTTAAAAGTAAGCCGAATGTCTGGGGATATTTCTCAGTTAAGGTAAACT-----GTTCATAGCTCTGTTGCAGTGTT-TGTTGTTTTGAGTTCTGCAGAAAATTAGTATGCAAGA-TTTTTTATTCGAATTAATATTCTCATTTGGGCTTTGA-TTGACTAAGTATTGATCCAATCAACAAATGTTTTCCTCCCCTCTTCATCTGTTTTCAGTCTGGTGGAGGCATTCATGAATTTGCGGATTCTCAGTTTGGTATGTAAAATTTTACCCAGTGCATATTCCT--CTTTGC-TATTTGTATT-GATCCTTAC-ATTGGAA-ATTGCTCCTTCGATT-ACAGGACATGTTTTTGCCTATGGAGTGACTAGATCAGCAGCAATAACCAGCATGTCTCTTGCATTAAAAGAGATTCAAATTCGCGGAGAAATTCATACAAACGTTGATTACACGGTTGATCTCT0000111-1000000001---00100000000001000011--------001--1--1000010001000001-0-01101000001011-00100100110000110000001-0000000100000100000100000000000000001-10110101
F.letourneuxiana_1       GTTCCTGGCTCCCCAATATTTATCATGAGACTTGCATCTCAGGTTAGACTTCTCTTGAATTTCTATTTT-CCAAGGATGCTGTTTCTGGGTGG--T---ATATTG---TACACCTGGAAGTTTCATTTGCTCTTCCTTGCAGGCTAGAATT-----------------------------------------------------------------------------------------------------------------------------------------------------------------------------------------------------------------------------------------------GTATTCTGTAATCT-GTACTCATATGGTACCTTTCATTTTAATCTCTTTCCCCTTTCCTTTTGTAGAGTCGACATCTTGAAGTCCAGCTGCTTTGTGATCAATATGGCAATGTAGCAGCACTTCACAGTCGTGATTGCAGTGTGCAACGACGACACCAAAAGGTATGGTCCTAGAGAT-GGAAACCATCACTTTTATTAC-GGG------------------------------------------------------------------------------------------------------------------------------------------------------------------------------------------------------------------------------------------------------------------------------------------------------------------------------------------------------------------------------------------------------------------------------------TCTGCTTACCTGTA--------GTTTT--GATCACATGGTTCAACTCCG-TCCT---TTTTTTGTT-ATAACAGATAATTGAGGAAGGACCAGTTACTGTTGCTCCCCGTGAGACAGTGAAGGAGCTAGAGCAAGCAGCAAGGAGGCTTGCTAAGGCTGTGGGATATGTTGGTGCTGCTACTGTTGAATATCTCTACAGCATGGAGACTGGTGAATACTATTTTCTGGAGCTTAATCCACGGTTGCAGGTTTGTTCTTTTGAACACTCTACAGGACTTCTAT--TTTTTT-TGGCAGTC-ATTTACATTGTTAAATGGTCTACA-TTCAGGTTGAGCACCCAGTCACTGAGTGGATAGCTGAAGTAAATTTGCCTGCAGCTCAAGTTGCAGTTGGAATGGGTATACCCCTTTGGCAGGTTCCAGGT-AATAATAAAATCATCGTAATA-TCT--TT-AGTTTCTGTCCCATGTTATTTCGTTGTCTAATTATCTCCTTA-TACAGAGATCAGACGTTTCTACGGAATGGACAATGGAGGTGGCTATGACATTTGGAGGAAAACAGCAGCTCTTGCTACTCCATTCAACTTTGATGAAGTAGATTCTCAATGGCCGAAGGGTCATTGTGTTGCAGTTAGGATAACTAGTGAGAATCCAGATGATGGATTCAAGCCTACTGGTGGAAAAGTAAAGGTGGGATTTCCTAATGTG--AT-ATGTATGTTTCAAGCACACTAGGGTTAGTAAACTGATCTG-GTCTTGATTTT-TCGTATATTTCAGGAGATAAGTTTTAAAAGTAAGCCGAATGTCTGGGGATATTTCTCAGTTAAGGTAAGCT-----GTTCATAGCTCTGTTGCAGTGTCATGTTGTTTTGAGTTCTGCAGAAAATTGGTCTGCAAGA-TTTTTTATTTGAATTAGTATTCTCATTTGGGTTTTGA-TTGACTAAGTACTGATCCAATCAAAAAATCTTTTCCTCTCCTCTTCATCTGTTTTCAGTCTGGTGGAGGCATTCATGAATTTGCAGATTCTCAGTTTGGTATGTAAAATTTTACCCAGTGCATATTCCT--CTTTGC-TATTTGTATT-GATCCTTAC-ATTGGAA-ATTGCTCCTTTGATT-ACAGGACATGTTTTTGCCTATGGAGTGACTAGATCAGCAGCAATAACCAGCATGTCTCTTGCATTAAAAGAGATTCAAATCCGCGGAGAAATTCATTCAAACGTTGATTACACGGTTGATCTCT0000111-1000000001---00100000000001000011--------001--1--1000--100100000010-01101000001011-00100100110000110000001-0000000000000100000100000000000000001-10110101
F.letourneuxiana_2       GTTCCTGGCTCCCCAATATTTATCATGAGACTTGCATCTCAGGTTAGACTTCTCTTGAATTTCTATTTT-CCAAGGATGCTGTTTCTGAGTGG--T---ATATTG---TACACCTGGAAGCTTCATTTGCTCTTCCTTGCAGGCTAGAATT-----------------------------------------------------------------------------------------------------------------------------------------------------------------------------------------------------------------------------------------------ATATTCTGCAATCTGGTACTCATGTGGTAATTTTCATTTTAACCCCTTTCCCCTTTCCTTTTGTAGAGTCGACATCTTGAAGTCCAGCTGCTTTGTGATCAATATGGCAATGTAGCAGCACTTCACAGTCGTGATTGCAGTGTGCAACGACGACACCAAAAGGTATGGTCCTCCAGAT-TGAAACCATCACTTTTATTAC-GGG------------------------------------------------------------------------------------------------------------------------------------------------------------------------------------------------------------------------------------------------------------------------------------------------------------------------------------------------------------------------------------------------------------------------------------TCTGCTTACCTGTA--------GTTTT--GATCAAATGGTTCAACTCTG-T-CT-TTTTTTTTGTT-ATAACAGATAATTGAGGAAGGACCAGTTACTGTTGCTCCCCGTGAGACAGTGAAGGAGCTAGAGCAAGCAGCAAGGAGGCTTGCTAAGGCTGTGGGTTATGTTGGTGCTGCTACCGTTGAATATCTCTACAGCATGGAGACTGGTGAATACTATTTTCTGGAGCTTAATCCACGGTTGCAGGTTTGTTCTTTTGAACACTCTACAGGACTTCTA---TTTTGT-TGGCAGTC-ATTTACATTGTTAAATGGTCTACA-TTCAGGTTGAGCACCCAGTCACTGAGTGGATAGCTGAAGTAAATTTGCCTGCAGCTCAAGTTGCAGTTGGAATGGGTATACCCCTTTGGCAGGTTCCAGGT-AATAATAAAATCATCGTAATA-TCT--TT-AGTTTCTGTCCCAAGTTATTTCTGTGTCTAATTATCTCCTTA-TACAGAGATCAGACGTTTCTACGGAATGGACAATGGAGGAGGCTATGACATTTGGAGGAAAACAGCAGCTCTTGCTACTCCATTCAACTTTGATGAAGTAGATTCTCAATGGCCGAAGGGTCATTGTGTTGCAGTTAGGATAACTAGTGAGAATCCAGATGATGGATTCAAGCCTACTGGTGGAAAAGTAAAGGTGGGATTTCCTAATGTG--AT-ATCTATGTTTCAAGCACAATAGGATTACTAAACTGATCTG-ATCTTGATTTT-TCGTATATTTCAGGAGATAAGTTTTAAAAGTAAGCCGAATGTCTGGGGATATTTCTCAGTTAAGGTAAGCT-----GTTCATAGCTCTGTTGCAGTGTCATGTTGTTTTGAGTTCTGCAGAAAATTGGTCTGCAAGA-TTTTTTATTCGAATTAGTATTCTCATTTGAGTTTTGA-TTGACTAAGTATTGATCCAATCAACAAATGTTTTCCTCCCCTCTTCATCTGTTCTCAGTCTGGTGGAGGCATTCATGAATTTGCAGATTCTCAGTTTGGTATGTAAATTTTTACCCGGTGCATATTCCT--CTTTGC-TATTTGTATT-GATCCTTAC-ATTGGAA-ATTGCTCCTTCGATT-ACAGGACATGTTTTTGCCTATGGAGTGACTAGATCAGCAGCAATAACCAGCATGTCTCTTGCATTAAAAGAGATTCAAATTCGCGGAGAAATTCATACAAACGTTGATTACACGGTTGATCTCT0000111-1000000001---00000000000001000011--------001--1--1100010001000001-0-01101000001011-00100100110000110000001-0000000000000100000100000000000000001-10110101
F.letourneuxiana_3       GTTCCTGGCTCCCCAATATTTATCATGAGACTTGCATCTCAGGTTAGACTTGTCTTGAATTTCTATTTT-CCAAGGATGCTGTTTCTGGGTGG--T---ATATTG---TACACCTGGAAGCTTCATTTGCTCTTCCTTGCAGGCTAGAATT-----------------------------------------------------------------------------------------------------------------------------------------------------------------------------------------------------------------------------------------------GAATTCTGTAAACT-GTACTCAT--GGTAATTTTCATTTTAATCTCTTTCCCCTTTCCTTTTGTAGAGTCGACATCTTGAAGTCCAGCTGCTTTGTGATCAATATGGCAATGTAGCAGCACTTCACAGTCGTGATTGCAGTGTGCAACGACGACACCAAAAGGTATGGTCCTAGAGAT-GGAAACCATCACCTTTATTAC-GGG------------------------------------------------------------------------------------------------------------------------------------------------------------------------------------------------------------------------------------------------------------------------------------------------------------------------------------------------------------------------------------------------------------------------------------TCTGCTTACCTGTA--------GTTTT--GATCACATGGTTCAACTCCG-TCCT-TTTTTTTTGTT-ATAACAGATAATTGAGGAAGGACCAGTTACTGTTGCTCCCCGTGAGACAGTGAAGGAGCTAGAGCAAGCAGCAAGGAGGCTTGCTAAGGCTGTGGGATATGTTGGTGCTGCTACTGTTGAATATCTCTACAGCATGGAGACTGGTGAATACTATTTTCTGGAGCTTAATCCACGGTTGCAGGTTTGTTCTTTTGAACACTCTACAGGACTTATAT--TTTTTT-GGGCAGTC-ATTTACATTGTTAAATGGTCTACA-TTCAGGTTGAGCACCCAGTCACTGAGTGGATAGCTGAAGTAAATTTGCCTGCAGCTCAAGTTGCAGTTGGAATGGGTATACCCCTTTGGCAGGTTCCAGGT-AATAATAAAATCATCGTAATA-TCT--TT-AGTTTCTGGCCCATGTTATTTCGTTGTCTAATTTTCTCCTTA-TACAGAGATCAGACGTTTCTACGGAATGGACAATGGAGGTGGCTATGACATTTGGAGGAAAACATCAGCTCTTGCTACTCCATTCAACTTTGATGAAGTAGATTCTCAATGGCCGAAGGGTCATTGTGTTGCAGTTAGGATAACTAGTGAGAATCCAGATGATGGATTCAAGCCTACTGGTGGAAAAGTAAAGGTGAGATTTCCTAATGTGATATTATCTATGTTTCAAGCACACTAGGGTTAGTAAACTCATCTG-GTCTTGATTTT-TCGTATATTTCAGGAGATAAGTTTTAAAAGTAAGCCGAATGTCTGGGGATATTTCTCAGTTAAGGTAAGCTAAGCTGTTCATAGCTCTGTTGCATTG-CATGTTGTTTTGAGTTCTGCAGAAAATTGGTCTGCAAGA-TTTTTTATTTGAATTAGTATTCTCATTTTGGTTTTGA-TTGACTAAGTACTGATCCAATCAAAAAATCTTTTCCTCCCCTCTTCATCTGTTTTCAGTCTGGTGGAGGCATTCATGAATTTGCAGATTCTCAGTTTGGTATGTAAAATTTTACCCAGTGCATATTCCT--CTTTGC-TATTTGTATT-GATCCTTAC-ATTGGAA-ATTGCTCCTTCGATT-ACAGGACATGTTTTTGCCTATGGAGTGACTAGATCAGCAGCAATAACCAGCATGTCTCTTGCATTAAAAGAGATTCAAATCCGCGGAGAAATTCATTCAAACGTTGATTACACGGTTGATCTCT0000111-1000000001---00100001000001000011--------001--1--100001000100000010-01101000001011-0010010000000011000000000000010000000100000100000000000000001-10110101
F.letourneuxiana_4       GTTCCTGGCTCCCCAATATTTATCATGAGACTTGCATCTCAGGTTAGACTTCTCTTGAATTTCTATTTT-CCAAGGATGCTGTTTCTGGGTGG--T---ATATTG---TACACCTGGAAGCTTCATTTGCTCTTCCTTGCAGGCTAGAATT-----------------------------------------------------------------------------------------------------------------------------------------------------------------------------------------------------------------------------------------------GTATTCTGTAATCT-GTACTCATATGGTACTTTTCATTTTAATCTCTTTCCCCTTTCCTTTTGTAGAGTCGACATCTTGAAGTCCAGCTGCTTTGTGATCAATATGGCAATGTAGCAGCACTTCACAGTCGTGATTGCAGTGTGCAACGACGACACCAAAAGGTATGGTCCTAGAGAT-GGAAACCATCACTTTTATTAC-GGG------------------------------------------------------------------------------------------------------------------------------------------------------------------------------------------------------------------------------------------------------------------------------------------------------------------------------------------------------------------------------------------------------------------------------------TCTGCTTACCTGTA--------GTTTT--GATCACATGGTTCAACTCCG-TCCT---TTTTTTGTT-ATAACAGATAATTGAGGAAGGACCAGTTACTGTTGCTCCCCGTGAGACAGTGAAGGAGCTAGAGCAAGCAGCAAGGAGGCTTGCTAAGGCTGTGGGATATGTTGGTGCTGCTACTGTTGAATATCTCTACAGCATGGAGACTGGTGAATACTATTTTCTGGAGCTTAATCCACGGTTGCAGGTTTGTTCTTTTGAACACTCTACAGGACTTCTATT-TTTTTT-TGGCAGTC-ATTTACATTGTTAAATGGTCTACA-TTCAGGTTGAGCACCCAGTCACTGAGTGGATAGCTGAAGTAAATTTGCCTGCAGCTCAAGTTGCAGTTGGAATGGGTATACCCCTTTGGCAGGTTCCAGGT-AATAATAAAATCATCGTAATA-TCT--TT-AGTTTCTGTCCCAAGTTATTTCTGTGTCTAATTATCTCCTTA-TACAGAGATCAGACGTTTCTACGGAATGGACAATGGAGGAGGCTATGACATTTGGAGGAAAACAGCAGCTCTTGCTACTCCATTCAACTTTGATGAAGTAGATTCTCAATGGCCGAAGGGTCATTGTGTTGCAGTTAGGATAACTAGTGAGAATCCAGATGATGGATTCAAGCCTACTGGTGGAAAAGTAAAGGTGGGATTTCCTAATGTG--AT-ATCTATGTTTCAAGCACAATAGGATTACTAAACTGATCTG-ATCTTGATTTT-TCGTATATTTCAGGAGATAAGTTTTAAAAGTAAGCCGAATGTCTGGGGATATTTCTCAGTTAAGGTAAGCT-----GTTCATAGCTCTGTTGCAGTGTCATGTTGTTTTGAGTTCTGCAGAAAATTGGTCTGCAAGA-TTTTTTATTCGAATTAGTATTCTCATTTGAGTTTTGA-TTGACTAAGTATTGATCCAATCAACAAATGTTTTCCTCCCCTCTTCATCTGTTCTCAGTCTGGTGGAGGCATTCATGAATTTGCAGATTCTCAGTTTGGTATGTAAATTTTTACCCGGTGCATATTCCT--CTTTGC-TATTTGTATT-GATCCTTAC-ATTGGAA-ATTGCTCCTTCGATT-ACAGGACATGTTTTTGCCTATGGAGTGACTAGATCAGCAGCAATAACCAGCATGTCTCTTGCATTAAAAGAGATTCAAATTCGCGGAGAAATTCATACAAACGTTGATTACACGGTTGATCTCT0000111-1000000001---00100000000001000011--------001--1--1000--100100000000101101000001011-00100100110000110000001-0000000000000100000100000000000000001-10110101
F.mairei_1               GTTCCTGGCTCCCCAATATTTATCATGAGACTTGCATCTCAGGTTAGACTTCTCTTGAATTTCTATTTT-CCAAGGATGCTGTTTCTGAGTGG--T---ATATTG---TACACCTGGAAGCTTCATTTGCTCTTCCTTGCAGGCTAGAATT-----------------------------------------------------------------------------------------------------------------------------------------------------------------------------------------------------------------------------------------------GTATTCTGTAATCT-GTACTCATATTGTAATTTTCATTTTAATCCCTTTCCCCTTTCCTTCTGTAGAGTCGACATCTTGAAGTCCAGCTGCTTTGTGATCAATATGGCAATGTAGCAGCACTTCACAGTCGTGATTGCAGTGTGCAACGACGACACCAAAAGGTATGTTCCTCCAGAT-TGAAACCATCACTTTTATTAC-GGG------------------------------------------------------------------------------------------------------------------------------------------------------------------------------------------------------------------------------------------------------------------------------------------------------------------------------------------------------------------------------------------------------------------------------------TCTGCTTACCTGTA--------GTTTT--GATCAAATGGTTCAACTCTG-TCAT-TTTTTTTTGTT-ATAACAGATAATTGAGGAAGGACCAGTTACTGTTGCTCCCCGTGAGACGGTGAAGGAGCTAGAGCAAGCAGCAAGGAGGCTTGCTAAGGCTGTGGGTTATGTTGGTGCTGCTACCGTTGAATATCTCTACAGCATGGAGACTGGTGAATACTATTTTCTGGAGCTTAATCCACGGTTGCAGGTTTGTTCTTTTGAACACTCTACAGGACTTCTA---TTTTGT-TGGCAGTC-ATTTACATTGTTAAATGGTCTACA-TTCAGGTTGAGCACCCAGTCACTGAGTGGATAGCTGAAGTAAATTTGCCTGCAGCTCAAGTTGCAGTTGGAATGGGTATACCCCTTTGGCAGGTTCCAGGT-AATAATAAAGTCATCGTAATA-TCT--TT-AGTTTCTGTCCCATGTTATTTCTGTGTCTAATTATCTCCTTA-TACAGAGATCAGACGTTTCTACGGAATGGATAATGGAGGAGGCTATGACATTTGGAGGAAAACAGCAGCTCTTGCTACTCCATTCAACTTTGATGAAGTAGATTCTCAATGGCCGAAGGGTCATTGTGTTGCAGTTAGGATAACTAGTGAGAATCCAGATGATGGATTCAAGCCTACTGGTGGAAAAGTAAAGGTGAGATTTCCTAATGTG--AT-ATCTATGTTTCAAGCACACTAGGGTTAGTAAACTGTTCTG-ATCTTGATTTT-TCGTATATTTCAGGAGATAAGTTTTAAAAGTAAGCCGAATGTCTGGGGATATTTCTCAGTTAAGGTAAGCT-----GTTCATAGCTCTGTTGCAGTGTT-TGTTGTTTTGAGTTCTGCAGAAAATTAGTATGCAAGA-TTTTTTATTCGAATTAATATTCTCATTTGGGCTTTGA-TTGACTAAGTATTGATCCAATCAACAAATGTTTTCCTCCCCTCTTCATCTGTTTTCAGTCTGGTGGAGGCATTCATGAATTTGCGGATTCTCAGTTTGGTATGTAAAATTTTATCCAGTGCATATTCCT--CTTTGC-TATTTGTATT-GATCCTTAC-ATTGGAA-ATTGCTCCTTCGATT-ACAGGACATGTTTTTGCCTATGGAGTGACTAGATCAGCAGCAATAACCAGCATGTCTCTTGCATTAAAAGAGATTCAAATTCGCGGAGAAATTCATACAAACGTTGATTACACGGTTGATCTCT0000111-1000000001---00100000000001000011--------001--1--1000010001000001-0-01101000001011-00100100110000110000001-0000000100000100000100000000000000001-10110101
F.mairei_2               GTTCCTGGCTCCCCAATATTTATCATGAGACTTGCATCTCAGGTTAGACTTCTCTTGAATTTCTATTTT-CGAAGGATGCTGTTTCTGGGTGG--T---ATATTG---TACACCTGGAAGCTTCATTTGCTCTTCCTTGCAGGCTAGAATT-----------------------------------------------------------------------------------------------------------------------------------------------------------------------------------------------------------------------------------------------GTATTCTGTAATCT-GTACTCATATGGTAATTTTCATTTTAATCTCTTTCCCCTTTCCTTTTGTAGAGTCGACATCTTGAAGTCCAGCTGCTTTGTGATCAATATGGCAATGTAGCAGCACTTCACAGTCGTGATTGCAGTGTGCAACGACGACACCAAAAGGTATGGTCCTAGAGAT-GGAAACCATCACTTTTATTAC-GGG------------------------------------------------------------------------------------------------------------------------------------------------------------------------------------------------------------------------------------------------------------------------------------------------------------------------------------------------------------------------------------------------------------------------------------TCTGCTTACCTGTA--------GTTTT--GATCACATGGTTCAACTCTG-TCCT---TTTTTTGTT-ATAACAGATAATTGAGGAAGGACCAGTTACTGTTGCTCCCCGTGAGACAGTGAAGGAGCTAGAGCAAGCAGCAAGGAGGCTTGCTAAGGCTGTGGGATATGTTGGTGCTGCTACTGTTGAATATCTCTACAGCATGGAGACTGGTGAATACTATTTTCTGGAGCTTAATCCACGGTTGCAGGTTTGTTCTTTTGAACACTCTACAGGACTTCTAT--TTTTTT-TGGCAGTC-ATTTACATTATTAAATGGTCTACA-TTCAGGTTGAGCACCCAGTCACTGAGTGGATAGCTGAAGTAAATTTGCCTGCAGCTCAAGTTGCAGTTGGAATGGGTATACCCCTTTGGCAGGTTCCAGGT-AATAATAAAATCATCGTAATA-TCT--TT-AGTTTCTGTCCCATGTTATTTCGTTGTCTAATTATCTCCTTA-TACAGAGATCAGACGTTTCTATGGAATGGACAATGGAGGTGGCTATGACATTTGGAGGAAAACAGCAGCTCTTGCTACTCCATTCAACTTTGATGAAGTAGATTCTCAATGGCCGAAGGGTCATTGTGTTGCAGTTAGGATAACTAGTGAAAATCCAGATGATGGATTCAAGCCTACTGGTGGAAAAGTAAAGGTGGGATTTCCTAATGTG--AT-ATCTATGTTTCAAGCACACTAGGGTTAGTAAACTGATCTG-GTCTTGATTTT-TCGTATATTTCAGGAGATAAGTTTTAAAAGTAAGCCGAATGTCTGGGGATATTTCTCAGTTAAGGTAAGCT-----GTTCATAGCTCTGTTGCAGTGTCATGTTGTTTTGAGTTCTGCAGAAAATTGGTCTGCAAGA-TTTTTTATTTGAATTAGTATTCTCATTTGGGTTTTGA-TTGACTAAGTACTGATCCAATCAAAAAATCTTTTCCTCCCCTCTTCATCTGTTTTCAGTCTGGTGGAGGCATTCATGAATTTGCAGATTCTCAGTTTGGTATGTAAAATTTTACCCAGTGCATAATCCT--CTTTGC-TATTTGTATT-GATCCTTAC-ATTGGAA-ATTGCTCCGTCAATT-ACAGGACATGTTTTTGCCTATGGAGTGACTAGATCAGCAGCAATAACCAGCATGTCTCTTGCATTAAAAGAGATTCAAATCCGCGGAGAAATTCATTCAAACGTTGATTACACGGTTGATCTCT0000111-1000000001---00100000000001000011--------001--1--1000--100100000010-01101000001011-00100100110000110000001-0000000000000100000100000000000000001-10110101
F.ovina                  GTTCCTGGCTCCCCAATATTTATCATGAGACTTGCATCTCAGGTTAGACTTCTCTTGAATTTCTATTTT-CCAAGCGTGCTGTTTCTGAGTGT--T---ATATTG---CACGCCCGGAAGCTTCATTTGTTCTTCCTTGCAGGCTGGAATT-----------------------------------------------------------------------------------------------------------------------------------------------------------------------------------------------------------------------------------------------GTGTTCTGTAATCT-GTACTCAT--GGTAATTTTCATTTTAATACCTTTCCCCTTTCCTTTTGTAGAGTCGACATCTTGAAGTCCAGCTGCTTTGTGATCAATATGGCAATGTAGCAGCACTTCACAGCCGTGATTGCAGTGTGCAACGACGACACCAAAAGGTATGGTGCTCCAGAT-TGAAACCATCACTTTTATTAC-GGG------------------------------------------------------------------------------------------------------------------------------------------------------------------------------------------------------------------------------------------------------------------------------------------------------------------------------------------------------------------------------------------------------------------------------------TCTGCTTACCTGTA--------GTTTTTTGATCAAATCGTTCAACTCCGTTCAT---TTCTTTGTT-ATAACAGATAATTGAGGAAGGACCAGTTACTGTTGCTCCTCGTGAGACAGTGAAGGAGCTAGAGCAAGCAGCAAGGAGGCTTGCTAAGGCTGTGGGTTATGTTGGTGCTGCTACTGTTGAATATCTCTACAGCATGGAGACTGGTGAATACTATTTTCTGGAGCTTAATCCACGGTTGCAGGTTTGTTCTTTTGAACACTCTCCACGACTTCTG---TTTTGT-TGGCAGTC-ATTTACATTGTTAAATGGTCTACA-TTCAGGTTGAGCACCCAGTCACTGAGTGGATAGCTGAAGTAAATTTGCCTGCAGCTCAAGTTGCAGTTGGAATGGGTATACCCCTTTGGCAGGTTCCAGGT-AATAATAAAACCATCGTAATA-TCT--TA-AGTTTCTGTCCCATGTTATTTCTGTGTCTAACTATCTCCGTA-TGCAGAGATCAGACGTTTCTACGGAATGGACAATGGGGGAGGCTATGACATTTGGAGGAAAACAGCAGCTCTAGCTACTCCATTCAACTTTGATGAAGTAGATTCTCAGTGGCCGAAGGGTCATTGTGTAGCAGTTAGGATAACTAGTGAGAATCCAGATGATGGATTCAAGCCTACTGGTGGAAAAGTAAAGGTGGGATTTCCTAATGTG--AT-ATCTATGTTTCAGGCACACTAAGGTTAGTAAACTGATCTG-ATTTTAATTTT-TCGTATATTTCAGGAGATAAGTTTTAAAAGTAAGCCGAATGTCTGGGGATATTTCTCAGTTAAGGTAAGCT-----GTTCATTGCTCTGTTGCAGCGTCATTCTGTTTTGAGTTCTGCAGAAAATTGGTCTGCAAGA-TTTTTTATTCGAATTAGTATTCTCATTTGGGTTTTGA-ATGACTAAATATTGATCGAATCAACAAATGTTTTCCTCCCCTCTTCATCTGTTTTCAGTCTGGTGGAGGCATTCACGAATTTGCGGATTCTCAGTTTGGTATGTAAAATTTTATCCACTGCATATTCCT--CTTTGC-TATTTGTATT-GATCCTTAC-ATTGGAA-ATTGCTCCTTTGATT-ACAGGACATGTTTTCGCCTATGGAGTGACTAGATCAGCAGCAATAACCAGCATGTCTCTTGCATTAAAAGAGATTCAAATTCGCGGAGAAATTCATACAAACGTTGATTACACGGTTGATCTCT0000111-1000000001---00100001000001000011--------001--0000000--1001000001-0-01101000001011-00100100110000110000001-0000000000000100000100000000000000001-10110101
F.pratensis              GTTCCTGGCTCCCCAATATTTATCATGAGACTTGCATCTCAGGTTAGACTTGTCTTGAATTTCTATTTT-CCAAGGATGCTGTTTCTGGGTGG--T---ATATTG---TACACCTGGAAGCTTCATTTGCTCTTCCTTGCAGGCTAGAATT-----------------------------------------------------------------------------------------------------------------------------------------------------------------------------------------------------------------------------------------------GTATTCTGTAATCT-GTACTCATATGGTAATTTTCATTTTAATCTCTTTCCCCTTTCCTTTTGTAGAGTCGACATCTTGAAGTCCAGCTGCTTTGTGATCAATATGGCAATGTAGCAGCACTTCACAGTCGTGATTGCAGTGTGCAACGACGACACCAAAAGGTATGCTCCTAGAGAT-GGAAACCATCACGTTTATTAC-GGG------------------------------------------------------------------------------------------------------------------------------------------------------------------------------------------------------------------------------------------------------------------------------------------------------------------------------------------------------------------------------------------------------------------------------------TCTGCTTACCTGTA--------GTTTT--GATCACATGGTTCAACTCCG-TCCT-TTTTTTTTGTT-ATAACAGATAATTGAGGAAGGACCAGTTACTGTTGCTCCCCGTGAGACAGTGAAGGAGCTAGAGCAAGCAGCAAGGAGGCTTGCTAAGGCTGTGGGATATGTTGGTGCTGCTACTGTTGAATATCTCTACAGCATGGAGACTGGTGAATACTATTTTCTGGAGCTTAATCCACGGTTGCAGGTTTGTTCTTCTGAACACTCTACAGGACTTCTAT--TTTTTT-TGGCAGTC-ATTTACATTGTTTAATGGTCTACA-TTCAGGTTGAGCACCCAGTCACTGAGTGGATAGCTGAAGTAAATTTGCCTGCAGCTCAAGTTGCAGTTGGAATGGGTATACCCCTTTGGCAGGTTCCAGGT-AATAATAAAATCATCGTAATA-TCT--TT-AGTTTCTGGCCCATGTTATTTCGTTGTCTAATTATCTCCTTA-TACAGAGATCAGACGTTTCTACGGAATGGACAATGGAGGTGGCTATGACATTTGGAGGAAAACAGCAGCTCTTGCTACTCCATTCAACTTTGATGAAGTAGATTCTCAATGGCCGAAGGGTCATTGTGTTGCAGTTAGGATAACTAGTGAGAATCCAGATGATGGATTCAAGCCTACTGGTGGAAAAGTAAAGGTGGGATTTCCTAATGTG--AT-ATCTATGTTTCAAGCACACTAGGGTTAGTAAACTCATCTG-GTCTTGATTTT-TCGTATATTTCAGGAGATAAGTTTTAAAAGTAAACCGAATGTCTGGGGATATTTCTCAGTTAAGGTAAGCTAAGCTGTTCATAGCTCTGTTGCAGTGCCATGTTGTTTTGAGTTCTGCAGAAAATTGGTCTGCAAGA-TTTTTTATTT------GTATTCTCATTTTGGTTTTGA-TTGACTAAGTACTGATCCAATCAAAAAATCTTTTCCTCCCCTCTTCATCTGTTTTCAGTCTGGTGGAGGCATTCATGAATTTGCAGATTCTCAGTTTGGTATGTAAAATTTTACCCAGTGCATATTCCT--CTTTGC-TATTTGTATT-GATCCTTAC-ATTGGAA-ATTGCTCCGTCGATT-ACAGGACATGTTTTTGCCTATGGAGTGACTAGATCAGCAGCAATAACCAGCATGTCTCTTGCATTAAAAGAGATTCAAATCCGCGGAGAAATTCATTCAAACGTTGATTACACGGTTGATCTCT0000111-1000000001---00100000000001000011--------001--1--100001000100000010-01101000001011-0010010011000011000000000000000000000110000100000000000000001-10110101
F.rupicaprina            GTTCCTGGCTCCCCAATATTTATCATGAGACTTGCATCTCAGGTTAGACTTCTCTTGAATTTCTATTTT-CCAAGCATGCTGTTTCTGAGTGG--T---ATATTG---CACGCCTGGAAGCTTCATCTGCTCTTCCTTGCAGGCTAGAATT-----------------------------------------------------------------------------------------------------------------------------------------------------------------------------------------------------------------------------------------------GTGTTCTGTAATCT-GTACTCAC--GATAATTTTCATTTTAATCCCTTTCCCCTTTCCTTTTGTAGAGTCGACATCTTGAAGTCCAGCTGCTTTGTGATCAATATGGCAATGTAGCAGCACTTCACAGTCGTGATTGCAGTGTGCAACGACGACACCAAAAGGTATGGTGCTCCAGAT-TGAAACCATCACTTTTATTAC-GGG------------------------------------------------------------------------------------------------------------------------------------------------------------------------------------------------------------------------------------------------------------------------------------------------------------------------------------------------------------------------------------------------------------------------------------TCTGCTTACCTGTA--------GTTTTT-GATCAAATCGTTCGACTCCG-TTCA--TTTCTTTGTT-ATAACAGATCATTGAGGAAGGACCAGTTACTGTTGCTCCTCGTGAGACAGTGAAGGAGCTAGAGCAAGCAGCAAGGAGGCTTGCTAAGGCTGTGGGTTATGTTGGTGCTGCTACTGTTGAATATCTCTACAGCATGGAGACTGGTGAATACTATTTTCTGGAGCTTAATCCACGGTTGCAGGTTTGTTCTTTTGAACACTCTCCAGGACTTCTA---TTTTGT-TTGCAGTC-ATTTACATTGTTAAATGGTCTACA-TTCAGGTTGAGCACCCAGTCACTGAGTGGATAGCTGAAGTAAATTTGCCTGCAGCTCAAGTTGCAGTTGGAATGGGTATACCCCTTTGGCAGGTTCCAGGT-AATAATAAAACCATCGTAATA-TCT--TA-AGTTTCTGTCCCATGTTATTTCTATGTATAACTATCTCCTTA-TGCAGAGATCAGACGTTTCTACGGAATGGACAATGGAGGAGGCTATGACATTTGGAGGCAAACAGCAGCTCTTGCTACTCCATTCAACTTTGATGAAGTAGATTCTCAATGGCCGAAGGGTCATTGTGTAGCAGTTAGGATAACTAGTGAGAATCCAGATGATGGATTCAAGCCTACTGGTGGAAAAGTAAAGGTGGGATTTCCTAATATG--AT-ATCTATGTTTCAGGCACACTAAGGTTAGTAAACTGATCTG-ATTTTGATTTT-TCGTATCTTTCAGGAGATAAGTTTTAAAAGTAAGCCGAATGTGTGGGGATATTTCTCAGTTAAGGTAAGCT-----GTTCATTGCTCTGTTGCAGTGTCATTCTGTTTTGAGTTCAGCAGAAAATTGGTCTGCAAGA-TTTTTTATTCGAATTAGTATTCTCATTTGGGTTTTGA-ATGACTAAGTATTGATCGAATCAACAAATGTTTTCCTCCCCTCTTCATCTGTTTTCAGTCTGGTGGAGGCATTCACGAATTTGCGGATTCTCAGTTTGGTATGTAAAATTTTATCCACTGCATATTCCT--CTTTGC-TATTTGTATT-GATCCTTAC-ATTGGAA-ATTGCTCCTTTGATT-ACAGGACATGTTTTCGCCTATGGAGTGACTAGATCAGCAGCAATAACCAGCATGTCTCTTGCATTAAAAGAGATTCAAATTCGCGGAGAAATTCATACAAACGTTGATTACACGGTTGATCTCT0000111-1000000001---00100001000001000011--------001--00110001-0001000001-0-01101000001011-00100100110000110000001-0000000000000100000100000000000000001-10110101
F.tatrae                 GTTCCTGGCTCCCCAATATTTATCATGAGACTTGCATCTCAGGTTAGACTTCTCTTGAATTTCTATTTT-CCAAGCATGCTGTTTCTGAGTGG--T---ATATTG---CACGCCTGGAAGCTTCATTTGCTCTTCCTTGCAGGCTAGAATT-----------------------------------------------------------------------------------------------------------------------------------------------------------------------------------------------------------------------------------------------GTGTTCTGTAAGCT-GTACTCAT--GGTAATTTTCATTTTAATCCCTTGGCCCTTTCCTTTTGTAGAGTCGACATCTTGAAGTCCAGCTGCTTTGTGATCAATATGGCAATGTAGCAGCACTTCACAGTCGTGATTGCAGTGTGCAACGACGACACCAAAAGGTATGGTGCTCCAGAT-TGAAACCATCACTTTTATTAC-GGG------------------------------------------------------------------------------------------------------------------------------------------------------------------------------------------------------------------------------------------------------------------------------------------------------------------------------------------------------------------------------------------------------------------------------------TCTGCTTACCTGTA--------GTTTTTTGATCAAATCGTTCAATTCCGTTCAT---TTCTTTGTT-ATAACAGATAATTGAGGAAGGACCAGTTACTGTTGCTCCTCGTGAGACAGTGAAGGAGCTAGAGCAAGCAGCAAGGAGGCTTGCTAAGGCTGTGGGTTATGTTGGTGCTGCTACTGTTGAATATCTCTACAGCATGGAGACTGGTGAATACTATTTTCTGGAGCTTAATCCACGGTTGCAGGTTTGTTCTTTTGAACACTCTCCAGGACTTCTA---TTTTGT-TGGCAGTC-ATTTACATTGTTAAATGGTCTACA-TTCAGGTTGAGCACCCAGTTACTGAGTGGATAGCTGAAGTAAATTTGCCTGCAGCTCAAGTTGCAGTTGGAATGGGTATACCCCTTTGGCAGGTTCCAGGT-AATAATAAAACCATCGTAATA-TCT--TA-AGTTTCTGTCCCATGTTATTTCTCTGTCTAACTATCTCCTTA-TACAGAGATCAGACGTTTCTACGGAATGGACAATGGAGGAGGCTATGACATTTGGAGGAAAACAGCAGCTCTTGCTACTCCATTCAACTTTGATGAAGTAGATTCTCAATGGCCGAAGGGTCATTGTGTAGCAGTTAGGATAACTAGTGAGAATCCAGATGATGGATTCAGGCCTACTGGTGGAAAAGTAAAGGTGGGACTTCCTAATGTG--AT-ATCTATGTTTCAGGCACACTAAGGTTAGTAAATTGATCTG-ATTTTGATTTT-TCGTATATTTCAGGAGATAAGTTTTAAAAGTAAGCCGAATGTCTGGGGATATTTCTCAGTTAAGGTAAGCT-----GTTCATAGCTCTGTTGCAGTGTCATTCTGTGTTGAGTTCTGCAGAAAATTGGTCTGCAAGA-TTTTTTATTCGAATTAGTATTTTCATTTGGGTTTTGA-ATGACTAAGTATTGATTGAATCAACAAATGTTTTCCTCCCCTCTTCATCTGTTTTCAGTCTGGTGGAGGCATTCACGAATTTGCGGATTCTCAGTTTGGTATGTAAAATTTTATCCACTGCATATTCCT--CTTTGC-TATTTGTATT-GATCCTTAC-ATTGGAA-ATTGCTCCTTTGATT-ACAGGACATGTTTTCGCCTATGGAGTGACTAGATCAGCAGCAATAACCAGCATGTCTCTTGCATTAAAAGAGATTCAAATTCGCGGAGAAATTCATACAAACGTTGATTACACGGTTGATCTCT0000111-1000000001---00100001000001000011--------001--0000000--1001000001-0-01101000001011-00100100110000110000001-0000000000000100000100000000000000001-10110101
Jesup_1                  GTTCCTGGCTCCCCAATATTTATCATGAGACTTGCATCTCAGGTTAGACTTGTCTTGAATTTCTATTTT-CCAAGGATGCTGTTTCTGGGTGG--T---ATATTG---TACACCTGGAAGCTTCATTTGCTCTTCCTTGCAGGCTAGAATT-----------------------------------------------------------------------------------------------------------------------------------------------------------------------------------------------------------------------------------------------GTATTCTGTAATCT-GTACTCATATGGTAATTTTCATTTTAATCTCTTTCCCCTTTCCTTTTGTAGAGTCGACATCTTGAAGTCCAGCTGCTTTGTGATCAATATGGCAATGTAGCAGCACTTCACAGTCGTGATTGCAGTGTGCAACGACGACACCAAAAGGTATGCTCCTAGAGAT-GGAAACCATCACGTTTATTAC-GGG------------------------------------------------------------------------------------------------------------------------------------------------------------------------------------------------------------------------------------------------------------------------------------------------------------------------------------------------------------------------------------------------------------------------------------TCTGCTTACCTGTA--------GTTTT--GATCACATGGTTCAACTCCG-TCCTTTTTTTTTTGTT-ATAACAGATAATTGAGGAAGGACCAGTTACTGTTGCTCCCCGTGAGACAGTGAAGGAGCTAGAGCAAGCAGCAAGGAGGCTTGCTAAGGCTGTGGGATATGTTGGTGCTGCTACTGTTGAATATCTCTACAGCATGGAGACTGGTGAATACTATTTTCTGGAGCTTAATCCACGGTTGCAGGTTTGTTCTTTTGAACACTCTACAGGACTTCTAT--TTTTTT-TGGCAGTC-ATTTACATTGTTAAATGGTCTACA-TTCAGGTTGAGCACCCAGTCACTGAGTGGATAGCTGAAGTAAATTTGCCTGCAGCTCAAGTTGCAGTTGGAATGGGTATACCCCTTTGGCAGGTTGCAGGT-AATAATAAAATCATCGTAATA-TCT--TT-AGTTTCTGGCCCATGTTATTTCGTTGTCTAATTATCTCCTTA-TACAGAGATCAGACGTTTCTACGGAATGGACAATGGAGGTGGCTATGACATTTGGAGGAAAACAGCAGCTCTTGCTACTCCATTCAACTTTGATGAAGTAGATTCTCAATGGCCGAAGGGTCATTGTGTTGCAGTTAGGATAACTAGTGAGAATCCAGATGATGGATTCAAGCCTACTGGTGGAAAAGTAAAGGTGGGATTTCCTAATGTG--AT-ATCTATGTTTCAAGCACACTAGGGTTAGTAAACTCATCTG-GTCTTGATTTT-TCGTATATTTCAGGAGATAAGTTTTAAAAGTAAGCCGAATGTCTGGGGATATTTCTCAGTTAAGGTAAGCTAAGCTGTTCATAGCTCTGTTGCAGTGCCATGTTGTTTTGAGTTCTGCAGAAAATTGGTCTGCAAGA-TTTTTTATTT------GTATTCTCATTTTGGTTTTGA-TTGACTAAGTACTGATCCAATCAAAAAATCTTTTCCTCCCCTCTTCATCTGTTTTCAGTCTGGTGGAGGCATTCATGAATTTGCAGATTCTCAGTTTGGTATGTAAAATTTTACCCAGTGCATATTCCT--CTTTGC-TATTTGTATT-GATCCTTAC-ATTGGAA-ATTGCTCCTTCGATT-ACAGGACATGTTTTTGCCTATGGAGTGACTAGATCAGCAGCAATAACCAGCATGTCTCTTGCATTAAAAGAGATTCAAATCCGCGGAGAAATTCATTCAAACGTTGATTACACGGTTGATCTCT0000111-1000000001---00100000000001000011--------001--1--100000000100000010-01101000001011-0010010011000011000000000000000000000110000100000000000000001-10110101
Jesup_2                  GTTCCTGGCTCCCCAATATTTATCATGAGACTTGCATCTCAGGTTAGACTTCTCTTGAATTTCTATTTT-CCAAGGATGCTGTTTCTGAGTGA--T---ATATTG---TACACCTGGAAGCTTCATTTGCTCTTCCTTGCAGGCTAGAATT-----------------------------------------------------------------------------------------------------------------------------------------------------------------------------------------------------------------------------------------------GTATTCCGTAATCT-GTACTCATATTGTAATTTTCATTTTAATCCCTTTCCCCTTTCCTTCTGTAGAGTCGACATCTTGAAGTCCAGCTGCTTTGTGATCAATATGGCAATGTAGCAGCACTTCACAGTCGTGATTGCAGTGTGCAACGACGACACCAAAAGGTATGTTCCTCCAGAT-TGAAACCATCACTTTTATTAC-GGG------------------------------------------------------------------------------------------------------------------------------------------------------------------------------------------------------------------------------------------------------------------------------------------------------------------------------------------------------------------------------------------------------------------------------------TCTGCTTACCTGTA--------GTTTT--GATCAAATGGTTCAACTCTG-TCAT--TTTTTTTGTT-ATAACAGATAATTGAGGAAGGACCAGTTACTGTTGCTCCCCGTGAGACAGTGAAGGAGCTAGAGCAAGCAGCAAGGAGGCTTGCTAAGGCTGTGGGTTATGTTGGTGCTGCTACCGTTGAATATCTCTACAGCATGGAGACTGGTGAATACTATTTTCTGGAGCTTAATCCACGGTTGCAGGTTTGTTCTTTTGAACACTCGACAGGACTTCTA---TTTTGT-TGGCAGTC-ATTTACATTGTTAAATGGTCTACA-TTCAGGTTGAGCACCCAGTCACTGAGTGGATAGCTGAAGTAAATTTGCCTGCAGCTCAAGTTGCAGTTGGAATGGGTATACCCCTTTGGCAGGTTCCAGGT-AATAATAAAGTCATCGTAATA-TCT--TT-AGTTTCTGTCCCATGTTATTTCTGTGTCTAATTATCTCCTCA-TACAGAGATCAGACGTTTCTACGGAATGGATAATGGAGGAGGCTATGACATTTGGAGGAAAACAGCAGCTCTTGCTACTCCATTCAACTTTGATGAAGTAGATTCTCAATGGCCGAAGGGTCATTGTGTTGCAGTTAGGATAACTAGTGAGAATCCAGATGATGGATTCAAGCCTACTGGTGGAAAAGTAAAGGTGAGATTTCCTAATGTG--AT-ATCTATGTTTCAAGCACACTAGGGTTAGTAAACTGTTCTG-ATCTTGATTTT-TCGTATATTTCAGGAGATAAGTTTTAAAAGTAAGCCGAATGTCTGGGGATATTTCTCAGTTAAGGTAAACT-----GTTCATAGCTCTGTTGCAGTGTT-TGTTGTTTTGAGTTCTGCAGAAAATTAGTATGCAAGA-TTTTTTATTCGAATTAATATTCTCATTTGGGCTTTGA-TTGACTAAGTATTGATCCAATCAACAAATGTTTTCCTCCCCTCTTCATCTGTTTTCAGTCTGGTGGAGGCATTCATGAATTTGCGGATTCTCAGTTTGGTATGTAAAATTTTACCCAGTGCATATTCCT--CTTTGC-TATTTGTATT-GATCCTTAC-ATTGGAA-ATTGCTCCTTCGATT-ACAGGACATGTTTTTGCCTATGGAGTGACTAGATCAGCAGCAATAACCAGCATGTCTCTTGCATTAAAAGAGATTCAAATTCGCGGAGAAATTCATACAAACGTTGATTACACGGTTGATCTCT0000111-1000000001---00100000000001000011--------001--1--10001-0001000001-0-01101000001011-00100100110000110000001-0000000100000100000100000000000000001-10110101
KY31_1                   GTTCCTGGCTCCCCAATATTTATCATGAGACTTGCATCTCAGGTTAGACTTCTCTTGAATTTCTATTTT-CCAAGGATGCTGTTTCTGAGTGG--T---ATATTG---TACACCTGGAAGCTTCATTTGCTCTTCCTTGCAGGCTAGAATT-----------------------------------------------------------------------------------------------------------------------------------------------------------------------------------------------------------------------------------------------GTATTCTGTAATCT-GTACTCATATTGTAATTTTCATTTTAATCCCTTTCCCCTTTCCTTCTGTAGAGTCGACATCTTGAAGTCCAGCTGCTTTGTGATCAATATGGCAATGTAGCAGCACTTCACAGTCGTGATTGCAGTGTGCAACGACGACACCAAAAGGTATGTTCCTCCAGAT-TGAAACCATCACTTTTATTAC-GGG------------------------------------------------------------------------------------------------------------------------------------------------------------------------------------------------------------------------------------------------------------------------------------------------------------------------------------------------------------------------------------------------------------------------------------TCTGCTTACCTGTA--------GTTTT--GATCAAATGGTTCAACTCTG-TCAT-TTTTTTTTGTT-ATAACAGATAATTGAGGAAGGACCAGTTACTGTTGCTCCCCGTGAGACAGTGAAGGAGCTAGAGCAAGCAGCAAGGAGGCTTGCTAAGGCTGTGGGTTATGTTGGTGCTGCTACCGTTGAATATCTCTACAGCATGGAGACTGGTGAATACTATTTTCTGGAGCTTAATCCACGGTTGCAGGTTTGTTCTTTTGAACACTCGACAGGACTTCTA---TTTTGT-TGGCAGTC-ATTTACATTGTTAAATGGTCTACA-TTCAGGTTGAGCACCCAGTCACTGAGTGGATAGCTGAAGTAAATTTGCCTGCAGCTCAAGTTGCAGTTGGAATGGGTATACCCCTTTGGCAGGTTCCAGGT-AATAATAAAGTCATCGTAATA-TCT--TT-AGTTTCTGTCCCATGTTATTTCTGTGTCTAATTATCTCCTCA-TACAGAGATCAGACGTTTCTACGGAATGGATAATGGAGGAGGCTATGACATTTGGAGGAAAACAGCAGCTCTTGCTACTCCATTCAACTTTGATGAAGTAGATTCTCAATGGCCGAAGGGTCATTGTGTTGCAGTTAGGATAACTAGTGAGAATCCAGATGATGGATTCAAGCCTACTGGTGGAAAAGTAAAGGTGAGATTTCCTAATGTG--AT-ATCTATGTTTCAAGCACACTAGGGTTAGTAAACTGTTCTG-ATCTTGATTTT-TCGTATATTTCAGGAGATAAGTTTTAAAAGTAAGCCGAATGTCTGGGGATATTTCTCAGTTAAGGTAAACT-----GTTCATAGCTCTGTTGCAGTGTT-TGTTGTTTTGAGTTCTGCAGAAAATTAGTATGCAAGA-TTTTTTATTCGAATTAATATTCTCATTTGGGCTTTGA-TTGACTAAGTATTGATCCAATCAACAAATGTTTTCCTCCCCTCTTCATCTGTTTTCAGTCTGGTGGAGGCATTCATGAATTTGCGGATTCTCAGTTTGGTATGTAAAATTTTACCCAGTGCATATTCCT--CTTTGC-TATTTGTATT-GATCCTTAC-ATTGGAA-ATTGCTCCTTCGATT-ACAGGACATGTTTTTGCCTATGGAGTGACTAGATCAGCAGCAATAACCAGCATGTCTCTTGCATTAAAAGAGATTCAAATTCGCGGAGAAATTCATACAAACGTTGATTACACGGTTGATCTCT0000111-1000000001---00100000000001000011--------001--1--1000010001000001-0-01101000001011-00100100110000110000001-0000000100000100000100000000000000001-10110101
KY31_2                   GTTCCTGGCTCCCCAATATTTATCATGAGACTTGCATCTCAGGTTAGACTTGTCTTGAATTTCTATTTT-CCAAGGATGCTGTTTCTGGGTGG--T---ATATTG---TACACCTGGAAGCTTCATTTGCTCTTCCTTGCAGGCTAGAATT-----------------------------------------------------------------------------------------------------------------------------------------------------------------------------------------------------------------------------------------------GTATTCTGTAATCT-GTACTCATATGGTAATTTTCATTTTAATCTCTTTCCCCTTTCCTTTTGTAGAGTCGACATCTTGAAGTCCAGCTGCTTTGTGATCAATATGGCAATGTAGCAGCACTTCACAGTCGTGATTGCAGTGTGCAACGACGACACCAGAAGGTATGCTCCTAGAGAT-GGAAACCATCACGTTTATTAC-GGG------------------------------------------------------------------------------------------------------------------------------------------------------------------------------------------------------------------------------------------------------------------------------------------------------------------------------------------------------------------------------------------------------------------------------------TCTGCTTACCTGTA--------GTTTT--GATCACATGGTTCAACTCCG-TCCTTTTTTTTTTGTT-ATAACAGATAATTGAGGAAGGACCAGTTACTGTTGCTCCCCGTGAGACAGTGAAGGAGCTAGAGCAAGCAGCAAGGAGGCTTGCTAAGGCTGTGGGATATGTTGGTGCTGCTACTGTTGAATATCTCTACAGCATGGAGACTGGTGAATACTATTTTCTGGAGCTTAATCCACGGTTGCAGGTTTGTTCTTTTGAACACTCTACAGGACTTCTAT--TTTTTT-TGGCAGTC-ATTTACATTGTTAAATGGTCTACA-TTCAGGTTGAGCACCCAGTCACTGAGTGGATAGCTGAAGTAAATTTGCCTGCAGCTCAAGTTGCAGTTGGAATGGGTATACCCCTTTGGCAGGTTCCAGGT-AATAATAAAATCATCGTAATA-TCT--TT-AGTTTCTGGCCCATGTTATTTCGTTGTCTAATTATCTCCTTA-TACAGAGATCAGACGTTTCTACGGAATGGACAATGGAGGTGGCTATGACATTTGGAGGAAAACAGCAGCTCTTGCTACTCCATTCAACTTTGATGAAGTAGATTCTCAATGGCCGAAGGGTCATTGTGTTGCAGTTAGGATAACTAGTGAGAATCCAGATGATGGATTCAAGCCTACTGGTGGAAAAGTAAAGGTGGGATTTCCTAATGTG--AT-ATCTATGTTTCAAGCACACTAGGGTTAGTAAACTCATCTG-GTCTTGATTTT-TCGTATATTTCAGGAGATAAGTTTTAAAAGTAAGCCGAATGTCTGGGGATATTTCTCAGTTAAGGTAAGCTAAGCTGTTCATAGCTCTGTTGCAGTGCCATGTTGTTTTGAGTTCTGCAGAAAATTGGTCTGCAAGA-TTTTTTATTT------GTATTCTCATTTTGGTTTTGA-TTGACTAAGTACTGATCCAATCAAAAAATCTTTTCCTCCCCTCTTCATCTGTTTTCAGTCTGGTGGAGGCATTCATGAATTTGCAGATTCTCAGTTTGGTATGTAAAATTTTACCCAGTGCATATTCCT--CTTTGC-TATTTGTATT-GATCCTTAC-ATTGGAA-ATTGCTCCTTCGATT-ACAGGACATGTTTTTGCCTATGGAGTGACTAGATCAGCAGCAATAACCAGCATGTCTCTTGCATTAAAAGAGATTCAAATCCGCGGAGAAATTCATTCAAACGTTGATTACACGGTTGATCTCT0000111-1000000001---00100000000001000011--------001--1--100000000100000010-01101000001011-0010010011000011000000000000000000000110000100000000000000001-10110101
PG4012_1                 GTTCCTGGCTCCCCAATATTTATCATGAGACTTGCATCTCAGGTTAGACTTCTCTTGAATTTCTATTTT-CCAAGGATGCTGTTTCTGAGTGG--T---ATATTG---TACACCTGGAAGCTTCATTTGCTCTTCCTTGCAGGCTAGAATT-----------------------------------------------------------------------------------------------------------------------------------------------------------------------------------------------------------------------------------------------GTATTCTGTA-----GTCCTCATATGGTAATTTTTATTTTAATCCCTTTTCCCTTTCCTTTTGTAGAGTCGACATCTTGAAGTCCAGCTGCTTTGTGATCAATATGGCAATGTAGCAGCACTTCACAGTCGTGATTGCAGTGTACAACGACGACACCAAAAGGTATGGTCCTCCAGAT-TGAAACCATCACTTTTATTAC-GGG------------------------------------------------------------------------------------------------------------------------------------------------------------------------------------------------------------------------------------------------------------------------------------------------------------------------------------------------------------------------------------------------------------------------------------TCTGCTTACCTGTA--------GTTTC--GATCAAATGGTTCAGCTCCG-TCCTTTATTTTTTGTT-ATAACAGATTATTGAGGAAGGACCAGTTACTGTTGCTCCTCGTGAGACAGTGAAGGAGCTAGAGCAAGCAGCAAGGAGGCTTGCTAAGGCTGTGGGTTATGTTGGTGCTGCTACCGTTGAATATCTCTACAGCATGGAGACTGGTGAATACTATTTTCTGGAGCTTAATCCACGGTTGCAGGTTTGTTCTTTTGAACTCTCTACAGGACTTCTA---TTTTGT-TGACAGTC-ATTTACATTGTTAAATGGTCTACA-TTCAGGTTGAGCACCCAGTCACTGAGTGGATAGCTGAAGTAAATTTGCCTGCAGCTCAAGTTGCAGTTGGAATGGGTATACCCCTTTGGCAAGTTCCAGGT-AATAATAAAATCATCGTAATA-TCT--TT-AGTTTCTGTCCCATGTTATTTCTGTGTCTAATTATCTCCTTA-TACAGAGATCAGACGTTTCTACGGAATGGACAATGGAGGAGGCTATGACATTTGGAGGAAAACAGCAGCTCTTGCTACTCCATTCAACTTTGATGAAGTAGATTCTCAATGGCCGAAGGGTCATTGTGTTGCAGTTAGGATAACTAGTGAGAATCCAGATGATGGATTCAAGCCTACTGGTGGAAAAGTCAAGGTGGGATTGCCTAATGTG--AT-ATCTATGTTTCAAGCACACTAGGGTTAGTAAACTGATCTG-ATCTTGATTTT-TCGTATATTTCAGGAGATAAGTTTTAAAAGTAAGCCGAATGTTTGGGGATATTTCTCAGTTAAGGTAAGCT-----GTTCATAGCTCTGTTGCAGTGTCATGTTGTTTTGAGTTCTGCAGAAAATTGGTCTGCAAGA-TTTTTTATTCGAATTAGTATTCTCATTTGGGTTTTGA-TTGACTAAGTATTGATCCAATCAACAAA---T-TCCTCCACTCTTCATCTGTTTTCAGTCTGGTGGAGGCATTCATGAATTTGCAGATTCTCAGTTTGGTATGTAAAATTTTACCCAGTGCATATTCCT--CTTTGC-TACTTGTATT-GATCCTTAC-ATTGGAA-ATTGCTCCTTCGA-T-ACAGGACATGTTTTTGCCTATGGAGTGACTAGATCAGCAGCAATAACCAGCATGTCTCTTGCACTAAAAGAGATTCAAATTCGCGGAGAAATTCATACAAACGTTGATTACACGGTTGATCTCT0000111-1000000001---01-00000000001000011--------001--1--1000000001000001-0-01101000001011-00100100110000110000001-0000000000000100000100011000000000001-10110111
PG4012_2                 GTTCCTGGCTCCCCAATATTTATCATGAGACTTGCATCTCAGGTTAGACTTCTCTTGAATTTCTATTTT-CCAAGGATGCTGTTTCTGGGTGG--T---ATATTG---TACACCTGGAAGCTTCATTTGCTCTTCCTTGCAGGCTAGAATT-----------------------------------------------------------------------------------------------------------------------------------------------------------------------------------------------------------------------------------------------GTATTCTGTAATCT-TTACTCATATGGTAATTTTCATTTTAATCTCTTTCCCCTTTCCTTTTGTAGAGTCGACATCTTGAAGTCCAGCTGCTTTGTGATCAATATGGCAATGTAGCAGCACTTCACAGTCGTGATTGCAGTGTGCAACGACGACACCAAAAGGTATGGTCCTAGAGAT-GGAAACCATCACCTTTATTAC-GGG------------------------------------------------------------------------------------------------------------------------------------------------------------------------------------------------------------------------------------------------------------------------------------------------------------------------------------------------------------------------------------------------------------------------------------TCTGCTTACCTGTA--------GTTTT--GATCACATGGTTCAACTCCG-TCCTTTTTTTCTTGTT-ATAACAGATAATTGAGGAAGGACCAGTTACTGTTGCTCCCCGTGAGACAGTGAAGGAGCTAGAGCAAGCAGCAAGGAGGCTTGCTAAGGCTGTGGGATATGTTGGTGCTGCTACTGTTGAATATCTCTACAGCATGGAGACTGGTGAATACTATTTTCTGGAGCTTAATCCACGGTTGCAGGTTTGTTCTTTTGAACACTCTACAGGACTT------TTTTTT-TGGCAGTC-ATTTACATTGTTAAATGGTCTACA-TTCAGGTTGAGCACCCAGTCACTGAGTGGATAGCTGAAGTAAATTTGCCTGCAGCTCAAGTTGCAGTTGGAATGGGTATACCCCTTTGGCAGGTTCCAGGT-AATAATAAAATCATCGTAATA-TCT--TT-AGTTTCTGTCTCATGTTATTTCGTTGTCTAATTATCTCCTTA-TACAGAGATCAGACGTTTCTACGGAATGGACAATGGAGGTGGCTATGACATTTGGAGGAAAACAGCAGCTCTTGCTACTCCATTCAACTTTGATGAAGTTGATTCTCAATGGCCGAAGGGTCATTGTGTTGCAGTTAGGATAACTAGTGAGAATCCAGATGATGGATTCAAGCCTACTGGTGGAAAAGTAAAGGTGGGATTTCCTAATGTG--AT-ATCTATGTTTCAAGCACACTAGGGTTAGTAAACTCATCTG-GTCTTGATTTT-TCGTATATTTCAGGAGATAAGTTTTAAAAGTAAGCCGAATGTCTGGGGATATTTCTCAGTTAAGGTAAGCTAAGCTGTTCATAGCTCTGTTGCAGTGCCATGTTGTTTTGAGTTCTGCAGAAAATTGGTCTGCAAGA-TTTTTTATTTGAATGAGTATTCTCATTTTGGTTTTGA-TTGACTAAGTACTGATCCAATCAAAAAATCTTTTCCTCCCCTCTTCATCTGTTTTCAGTCTGGTGGAGGCATTCATGAATTTGCAGATTCTCAGTTTGGTATGTAAAATTTTACCCAGTGCATATTCCT--CTTTGC-TATTTGTATT-GATCCTTAC-ATTGGAA-ATTGCTCCTTCGATT-ACAGGACATGTTTTTGCCTATGGAGTGACTAGATCAGCAGCAATAACCAGCATGTCTCTTGCATTAAAAGAGATTCAAATCCGCGGAGAAATTCATTCAAACGTTGATTACACGGTTGATCTCT0000111-1000000001---00100000000001000011--------001--1--100000000100001--0-01101000001011-0010010011000011000000000000000000000100000100000000000000001-10110101
Quantum_1                GTTCCTGGCTCCCCAATATTTATCATGAGACTTGCATCTCAGGTTAGACTTCTCTTGAATTTCTATTTT-CCAAGGATGCTGTTTCTGAGTGG--T---ATATTG---TACACCTGGAAGCTTCATTTGCTCTTCCTTGCAGGCTAGAATT-----------------------------------------------------------------------------------------------------------------------------------------------------------------------------------------------------------------------------------------------GTATTCTGTAATCT-GTACTCATATTGTAATTTTCATTTTAATCCCTTTCCCCTTTCCTTCTGTAGAGTCGACATCTTGAAGTCCAGCTGCTTTGTGATCAATATGGCAATGTAGCAGCACTTCACAGTCGTGATTGCAGTGTGCAACGACGACACCAAAAGGTATGTTCCTCCAGAT-TGAAACCATCACTTTTATTAC-GGG------------------------------------------------------------------------------------------------------------------------------------------------------------------------------------------------------------------------------------------------------------------------------------------------------------------------------------------------------------------------------------------------------------------------------------TCTGCTTACCTGTA--------GTTTT--GATCAAATGGTTCAACTCTG-TCAT-TTTTTTTTGTT-ATAACAGATAATTGAGGAAGGACCAGTTACTGTTGCTCCCCGTGAGACAGTGAAGGAGCTAGAGCAAGCAGCAAGGAGGCTTGCTAAGGCTGTGGGTTATGTTGGTGCTGCTACCGTTGAATATCTCTACAGCATGGAGACTGGTGAATACTATTTTCTGGAGCTTAATCCACGGTTGCAGGTTTGTTCTTTTGAACACTCGACAGGACTTCTA---TTTTGT-TGGCAGTC-ATTTACATTGTTAAATGGTCTACA-TTCAGGTTGAGCACCCAGTCACTGAGTGGATAGCTGAAGTAAATTTGCCTGCAGCTCAAGTTGCAGTTGGAATGGGTATACCCCTTTGGCAGGTTCCAGGT-AATAATAAAGTCATCGTAATA-TCT--TT-AGTTTCTGTCCCATGTTATTTCTGTGTCTAATTATCTCCTCA-TACAGAGATCAGACGTTTCTACGGAATGGATAATGGAGGAGGCTATGACATTTGGAGGAAAACAGCAGCTCTTGCTACTCCATTCAACTTTGATGAAGTAGATTCTCAATGGCCGAAGGGTCATTGTGTTGCAGTTAGGATAACTAGTGAGAATCCAGATGATGGATTCAAGCCTACTGGTGGAAAAGTAAAGGTGAGATTTCCTAATGTG--AT-ATCTATGTTTCAAGCACACTAGGGTTAGTAAACTGTTCTG-ATCTTGATTTT-TCGTATATTTCAGGAGATAAGTTTTAAAAGTAAGCCGAATGTCTGGGGATATTTCTCAGTTAAGGTAAACT-----GTTCATAGCTCTGTTGCAGTGTT-TGTTGTTTTGAGTTCTGCAGAAAATTAGTATGCAAGA-TTTTTTATTCGAATTAATATTCTCATTTGGGCTTTGA-TTGACTAAGTATTGATCCAATCAACAAATGTTTTCCTCCCCTCTTCATCTGTTTTCAGTCTGGTGGAGGCATTCATGAATTTGCGGATTCTCAGTTTGGTATGTAAAATTTTACCCAGTGCATATTCCT--CTTTGC-TATTTGTATT-GATCCTTAC-ATTGGAA-ATTGCTCCTTCGATT-ACAGGACATGTTTTTGCCTATGGAGTGACTAGATCAGCAGCAATAACCAGCATGTCTCTTGCATTAAAAGAGATTCAAATTCGCGGAGAAATTCATACAAACGTTGATTACACGGTTGATCTCT0000111-1000000001---00100000000001000011--------001--1--1000010001000001-0-01101000001011-00100100110000110000001-0000000100000100000100000000000000001-10110101
Quantum_2                GTTCCTGGCTCCCCAATATTTATCATGAGACTTGCATCTCAGGTTAGACTTGTCTTGAATTTCTATTTT-CCAAGGATGCTGTTTCTGGGTGG--T---ATATTG---TACACCTGGAAGCTTCATTTGCTCTTCCTTGCAGGCTAGAATT-----------------------------------------------------------------------------------------------------------------------------------------------------------------------------------------------------------------------------------------------GTATTCTGTAATCT-GTACTCATATGGTAATTTTCATTTTAATCTCTTTCCCCTTTCCTTTTGTAGAGTCGACATCTTGAAGTCCAGCTGCTTTGTGATCAATATGGCAATGTAGCAGCACTTCACAGTCGTGATTGCAGTGTGCAACGACGACACCAAAAGGTATGCTCCTAGAGAT-GGAAACCATCACGTTTATTAC-GGG------------------------------------------------------------------------------------------------------------------------------------------------------------------------------------------------------------------------------------------------------------------------------------------------------------------------------------------------------------------------------------------------------------------------------------TCTGCTTACCTGTA--------GTTTT--GATCACATGGTTCAACTCCG-TCCT-TTTTTTTTGTT-ATAACAGATAATTGAGGAAGGACCAGTTACTGTTGCTCCCCGTGAGACAGTGAAGGAGCTAGAGCAAGCAGCAAGGAGGCTTGCTAAGGCTGTGGGATATGTTGGTGCTGCTACTGTTGAATATCTCTACAGCATGGAGACTGGTGAATACTATTTTCTGGAGCTTAATCCACGGTTGCAGGTTTGTTCTTTTGAACACTCTACAGGACTTCTAT--TTTTTT-TGGCAGTC-ATTTACATTGTTAAATGGTCTACA-TTCAGGTTGAGCACCCAGTCACTGAGTGGATAGCTGAAGTAAATTTGCCTGCAGCTCAAGTTGCAGTTGGAATGGGTATACCCCTTTGGCAGGTTCCAGGT-AATAATAAAATCATCGTAATA-TCT--TT-AGTTTCTGGCC-ATGTTATTTCGTTGTCTAATTATCTCCTTA-TACAGAGATCAGACGTTTCTACGGAATGGACAATGGAGGTGGCTATGACATTTGGAGGAAAACAGCAGCTCTTGCTACTCCATTCAACTTTGATGAAGTAGATTCTCAATGGCCGAAGGGTCATTGTGTTGCAGTTAGGATAACTAGTGAGAATCCAGATGATGGATTCAAGCCTACTGGTGGAAAAGTAAAGGTGGGATTTCCTAATGTG--AT-ATCTATGTTTCAAGCACACTAGGGTTAGTAAACTCATCTG-GTCTTGATTTT-TCGTATATTTCAGGAGATAAGTTTTAAAAGTAAGCCGAATGTCTGGGGATATTTCTCAGTTAAGGTAAGCTAAGCTGTTCATAGCTCTGTTGCAGTGCCATGTTGTTTTGAGTTCTGCAGAAAATTGGTCTGCAAGA-TTTTTTATTT------GTATTCTCATTTTGGTTTTGA-TTGACTAAGTACTGATCCAATCAAAAAATCTTTTCCTCCCCTCTTCATCTGTTTTCAGTCTGGTGGAGGCATTCATGAATTTGCAGATTCTCAGTTTGGTATGTAAAATTTTACCCAGTGCATATTCCT--CTTTGC-TATTTGTATT-GATCCTTAC-ATTGGAA-ATTGCTCCTTCGATT-ACAGGACATGTTTTTGCCTATGGAGTGACTAGATCAGCAGCAATAACCAGCATGTCTCTTGCATTAAAAGAGATTCAAATCCGCGGAGAAATTCATTCAAACGTTGATTACACGGTTGATCTCT0000111-1000000001---00100000000001000011--------001--1--100001000100000010-01101000001011-0010110011000011000000000000000000000110000100000000000000001-10110101
F.glaucescens_1          GTTCCTGGCTCCCCAATATTTATCATGAGACTTGCATCTCAGGTTAGACTTCTCTTGAATTTCTATTTT-CGAAGGATGCTGTTTCTGCGTGG--T---ATATTG---TACACCTGGAAGCTTCATTTGCTCTTCCTTGCAGGCTAGAATT-----------------------------------------------------------------------------------------------------------------------------------------------------------------------------------------------------------------------------------------------GTATTCTGTAATCT-GTACTCATATGGTAATTTTCATTTTAATCTCTTTCTCCTTTCCTTTTGTAGAGTCGACATCTTGAAGTCCAGCTGCTTTGTGATCAATATGGCAATGTAGCAGCACTTCACAGTCGTGATTGCAGTGTGCAACGACGACACCAAAAGGTATGGTCCTAGAGAT-GGAAACCATCACTTTTATTAC-AGG----------------------------------------------------------------------------------------------------------------------------------------------------------------------------------------------------------------------------------------------------------------------------------------------------------------------------------------------------------------------------------------------------------------------------------TTTTTTCTTACCTGTACTCCTGTAGTTTT--GATCACATGGTTCAACTCTG-TCCT-TTTTTTTTGTT-ATAACAGATAATTGAGGAAGGACCAGTTACTGTTGCTCCCCGTGAGACAGTGAAGCAGCTAGAGCAAGCAGCAAGGAGGCTTGCTAAGGCTGTGGGATATGTTGGTGCTGCTACTGTTGAATATCTCTACAGCATGGAGACTGGTGAATACTATTTTCTGGAGCTTAATCCACGGTTGCAGGTTTGTTCTTTTGAACACTCTACAGGACTTCTAT--TTTTTT-TGGCAGTC-ATTTACATTATTAAATGGTCTACA-TTCAGGTTGAGCACCCAGTCACTGAGTGGATAGCTGAAGTAAATTTGCCTGCAGCTCAAGTTGCAGTTGGAATGGGTATACCCCTTTGGCAGGTTCCAGGT-AATAATAAAATCATCGTAATA-TCT--TT-AGTTTCTGTCCCATGTTATTTCGTTGTCTAATTATCTCCTTATTACAGAGATCAGACGTTTCTATGGAATGGACAATGGAGGTGGCTATGACATTTGGAGGAAAACAGCAGCTCTTGCTACTCCATTCAACTTTGATGAAGTAGATTCTCAATGGCCGAAGGGTCATTGTGTTGCAGTTAGGATAACTAGTGAGAATCCAGATGATGGATTCAAGCCTACTGGTGGAAAAGTAAAGGTGGGATTTCCTAATGTG--AT-ATCTATGTTTCAAGCACACTAGGGTTAGTAAACTGATCTG-GTCTTGATTTT-TCGTATATTTCAGGAGATAAGTTTTAAAAGTAAGCCGAATGTCTGGGGATATTTCTCAGTTAAGGTAAGCT-----GTTCATAGCTCTGTTGCAGTGTCATGTTGTTTTGAGTTCTGCAGAAAATTGGTCTGCAAGA-TTTTTTATTTGAATTAGTATTCTCATTTGGGTTTTGA-TTGACTAAGTACTGATCCAATCAAAAAATCTTTTCCTCCCCTCTTCATCTGTTTTCAGTCTGGTGGAGGCATTCATGAATTTGCAGATTCTCAGTTTGGTATGTAAAATTTTACCCAGTGCATATTCCT--CTTTTC-TATTTGTATT-GATCCTTAC-ATTGGAA-ATTGCTCTGTCAATT-ACAGGACATGTTTTTGCCTATGGAGTGACTAGATCAGCAGCAATAACCAGCATGTCTCTTGCATTAAAAGAGATTCAAATCCGCGGAGAAATTCATTCAAACGTTGATTACACGGTTGATCTCA0000111-1000000001---001000000000010000101-------000001--100001000100000010-01101000001011-00100000110000110000001-0000000000000100000100000000000000001-10110101
CT2093R_3                GTTCCTGGCTCCCCAATATTTATCATGAGACTTGCATCTCAGGTTAGACTTCTCTTGAATTTCTATTTT-CGAAGGATGCTGTTTCTGGGTGG--T---ATATTG---TACACCTGGAAGCTTCATTTGCTCTTCCTTGCAGGCTAGAATT-----------------------------------------------------------------------------------------------------------------------------------------------------------------------------------------------------------------------------------------------GTATTCTGTAATCT-GTACTCATATGGTAATTTTCATTTTAATCTCTTTCTCCTTTCCTTTTGTAGAGTCGACATCTTGAAGTCCAGCTGCTTTGTGATCAATATGGCAATGTAGCAGCACTTCACAGTCGTGATTGCAGTGTGCAACGACGACACCAAAAGGTATGGTCCTAGAGAT-GGAAACCATCACTTTTATTAC-GGG------------------------------------------------------------------------------------------------------------------------------------------------------------------------------------------------------------------------------------------------------------------------------------------------------------------------------------------------------------------------------------------------------------------------------------TCTGCTTACCTGTACTCCTGTAGTTTT--GATCACATGGTTCAACTCTG-TCCTTTTTTTGTTGTT-ATAACAGATAATTGAGGAAGGACCAGTTACTGTTGCTCCCCGTGAGACAGTGAAGCAGCTAGAGCAAGCAGCAAGGAGGCTTGCTAAGGCTGTGGGATATGTTGGTGCTGCTACTGTTGAATATCTCTACAGCATGGAGACTGGTGAATACTATTTTCTGGAGCTTAATCCACGGTTGCAGGTTTGTTCTTTTGAACACTCTACAGGACTTCTAT--TTTTTT-TGGCAGTC-ATTTACATTATTAAATGGTCTACA-TTCAGGTTGAGCACCCAGTCACTGAGTGGATAGCTGAAGTAAATTTGCCTGCAGCTCAAGTTGCAGTTGGAATGGGTATACCCCTTTGGCAGGTTCCAGGT-AATAATAAAATCATCGTAATA-TCT--TT-AGTTTCTGTCCCATGTTATTTCGTTGTCTAATTATCTCCTTA-TACAGAGATCAGACGTTTCTATGGAATGGACAATGGAGGTGGCTATGACATTTGGAGGAAAACAGCAGCTCTTGCTACTCCATTCAACTTTGATGAAGTAGATTCTCAATGGCCGAAGGGTCATTGTGTTGCAGTTAGGATAACTAGTGAGAATCCAGATGATGGATTCAAGCCTACTGGTGGAAAAGTAAAGGTGGGATTTCCTAATGTG--AT-ATCTATGTTTCAAGCACACTAGGGTTAGTAAACTGATCTG-GTCTTGATTTT-TCGTATATTTCAGGAGATAAGTTTTAAAAGTAAGCCGAATGTCTGGGGATATTTCTCAGTTAAGGTAAGCT-----GTTCATAGCTCTGTTGCAGTGTCATGTTGTTTTGAGTTCTGCAGAAAATTGGTCTGCAAGA-TTTTTTATTTGAATTAGTATTCTCATTTGGGTTTTGA-TTGACTAAGTACTGATCCAATCAAAAAATCTTTTCCTCCCCTCTTCATCTGTTTTCAGTCTGGTGGAGGCATTCATGAATTTGCAGATTCTCAGTTTGGTATGTAAAATTTTACCCAGTGCATATTCCT--CTTTGC-TATTTGTATT-GATCCTTAC-ATTGGAA-ATTGCTCCGTCAATT-ACAGGACATGTTTTTGCCTATGGAGTGACTAGATCAGCAGCAATAACCAGCATGTCTCTTGCATTAAAAGAGATTCAAATCCGCGGAGAAATTCATTCAAACGTTGATTACACGGTTGATCTCT0000111-1000000001---00100000000001000011--------000001--100000000100000010-01101000001011-00100100110000110000001-0000000000000100000100000000000000001-10110101
Jesup_3                  GTTCCTGGCTCCCCAATATTTATCATGAGACTTGCATCTCAGGTTAGACTTCTCTTGAATTTCTATTTT-CGAAGGATGCTGTTTCTGGGTGG--T---ATATTG---TACACCTGGAAGCTTCATTTGCTCTTCCTTGCAGGCTAGAATT-----------------------------------------------------------------------------------------------------------------------------------------------------------------------------------------------------------------------------------------------GTATTCTGTAATCT-GTACTCATATGGTAATTTTCATTTTAATCTCTTTCTCCTTTCCTTTTGTAGAGTCGACATCTTGAAGTCCAGCTGCTTTGTGATCAATATGGCAATGTAGCAGCACTTCACAGTCGTGATTGCAGTGTGCAACGACGACACCAAAAGGTATGGTCCTAGAGAT-GGAAACCATCACTTTTATTAC-GGG----------------------------------------------------------------------------------------------------------------------------------------------------------------------------------------------------------------------------------------------------------------------------------------------------------------------------------------------------------------------------------------------------------------------------------TTTTTTCTTACCTGTACTCCTGTAGTTTT--GATCACATGGTTCAACTCTG-TCCT-TTTTTTTTGTT-ATAACAGATAATTGAGGAAGGACCAGTTACTGTTGCTCCCCGTGAGACAGTGAAGCAGCTAGAGCAAGCAGCAAGGAGGCTTGCTAAGGCTGTGGGATATGTTGGTGCTGCTACTGTTGAATATCTCTACAGCATGGAGACTGGTGAATACTATTTTCTGGAGCTTAATCCACGGTTGCAGGTTTGTTCTTTTGAACACTCTACAGGACTTCTA---TTTTTT-TGGCAGTC-ATTTACATTATTAAATGGTCTACA-TTCAGGTTGAGCACCCCGTCACTGAGTGGATAGCTGAAGTAAATTTGCCTGCAGCTCAAGTTGCAGTTGGAATGGGTATACCCCTTTGGCAGGTTCCAGGT-AATAATAAAATCATCGTAATA-TCT--TT-AGTTTCTGTCCCATGTTATTTCGTTGTCTAATTATCTCCTTA-TACAGAGATCAGACGTTTCTATGGAATGGACAATGGAGGTGGCTATGACATTTGGAGGAAAACAGCAGCTCTTGCTACTCCATTCAACTTTGATGAAGTAGATTCTCAATGGCCGAAGGGTCATTGTGTTGCAGTTAGGATAACTAGTGAGAATCCAGATGATGGATTCAAGCCTACTGGTGGAAAAGTAAAGGTGGGATTTCCTAATGTG--AT-ATCTATGTTTCAAGCACACTAGGGTTAGTAAACTGATCTG-GTCTTGATTTT-TCGTATATTTCAGGAGATAAGTTTTAAAAGTAAGCCGAATGTCTGGGGATATTTCTCAGTTAAGGTAAGCT-----GTTCATAGCTCTGTTGCAGTGTCATGTTGTTTTGAGTTCTGCAGAAAATTGGTCTGCAAGA-TTTTTTATTTGAATTAGTATTCTCATTTGGGTTTTGA-TTGACTAAGTACTGATCCAATCAAAAAATCTTTTCCTCCCCTCTTCATCTGTTTTCAGTCTGGTGGAGGCATTCATGAATTTGCAGATTCTCAGTTTGGTATGTAAAATTTTACCCAGTGCATATTCCT--CTTTTC-TATTTGTATT-GATCCTTAC-ATTGGAA-ATTGCTCCGTCAATT-ACAGGACATGTTTTTGCCTATGGAGTGACTAGATCAGCAGCAATAACCAGCATGTCTCTTGCATTAAAAGAGATTCAAATCCGCGGAGAAATTCATTCAAACGTTGATTACACGGTTGATCTCT0000111-1000000001---001000000000010000101-------000001--1000010001000001-0-01101000001011-00100100110000110000001-0000000000000100000100000000000000001-10110101
KY31_3                   GTTTCTGGCTCCCCAATATTTATCATGAGACTTGCATCTCAGGTTAGACTTCTCTTGAATTTCTATTTT-CGAAGGATGCTGTTTCTGGGTGG--T---ATATTG---TACACCTGGAAGCTTCATTTGCTCTTCCTTGCAGGCTAGAATT-----------------------------------------------------------------------------------------------------------------------------------------------------------------------------------------------------------------------------------------------GTATTCTGTAATCT-GTACTCATATGGTAATTTTCATTTTAATCTCTTTCTCCTTTCCTTTTGTAGAGTCGACATCTTGAAGTCCAGCTGCTTTGTGATCAATATGGCAATGTAGCAGCACTTCACAGTCGTGATTGCAGTGTGCAACGACGACACCAAAAGGTATGGTCCTAGAGAT-GGAAACCATCACTTTTATTAC-GGG----------------------------------------------------------------------------------------------------------------------------------------------------------------------------------------------------------------------------------------------------------------------------------------------------------------------------------------------------------------------------------------------------------------------------------TTTTTTCTTACCTGTACTCCTGTAGTTTT--GATCACATGGTTCAACTCTG-TCCT-TTTTTTTTGTT-ATAACAGATAATTGAGGAAGGACCAGTTACTGTTGCTCCCCGTGAGACAGTGAAGCAGCTAGAGCAAGCAGCAAGGAGGCTTGCTAAGGCTGTGGGATATGTTGGTGCTGCTACTGTTGAATATCTCTACAGCATGGAGACTGGTGAATACTATTTTCTGGAGCTTAATCCACGGTTGCAGGTTTGTTCTTTTGAACACTCTACAGGACTTCTAT--TTTTTT-TGGCAGTC-ATTTACATTATTAAATGGTCTACA-TTCAGGTTGAGCACCCAGTCACTGAGTGGATAGCTGAAGTAAATTTGCCTGCAGCTCAAGTTGCAGTTGGAATGGGTATACCCCTTTGGCAGGTTCCAGGT-AATAATAAAATCATCGTAATA-TCT--TT-AGTTTCTGTCCCATGTTATTTCGTTGTCTAATTATCTCCTTA-TACAGAGATCAGACGTTTCTATGGAATGGACAATGGAGGTGGCTATGACATTTGGAGGAAAACAGCAGCTCTTGCTACTCCATTCAACTTTGATGAAGTAGATTCTCAATGGCCGAAGGGTCATTGTGTTGCAGTTAGGATAACTAGTGAGAATCCAGATGATGGATTCAAGCCTACTGGTGGAAAAGTAAAGGTGGGATTTCCTAATGTG--AT-ATCTATGTTTCAAGCACACTAGGGTTAGTAAACTGATCTG-GTCTTGATTTT-TCGTATATTTCAGGAGATAAGTTTTAAAAGTAAGCCGAATGTCTGGGGATATTTCTCAGTTAAGGTAAGCT-----GTTCATAGCTCTGTTGCAGTGTCATGTTGTTTTGAGTTCTGCAGAAAATTGGTCTGCAAGA-TTTTTTATTTGAATTAGTATTCTCATTTGGGTTTTGA-TTGACTAAGTACTGATCCAATCAAAAAATCTTTTCCTCCCCTCTTCATCTGTTTTCAGTCTGGTGGAGGCATTCATGAATTTGCAGATTCTCAGTTTGGTATGTAAAATTTTACCCAGTGCATATTCCT--CTTTTC-TATTTGTATT-GATCCTTAC-ATTGGAA-ATTGCTCTGTCAATT-ACAGGACATGTTTTTGCCTATGGAGTGACTAGATCAGCAGCAATAACCAGCATGTCTCTTGCATTAAAAGAGATTCAAATCCGCGGAGAAATTCATTCAAACGTTGATTACACGGTTGATCTCT0000111-1000000001---001000000000010000101-------000001--100001000100000010-01101000001011-00100100110000110000001-0000000000000100000100000000000000001-10110101
Quantum_3                GTTCCTGGCTCCCCAATATTTATCATGAGACTTGCATCTCAGGTTAGACTTCTCTTGAATTTCTATTTT-CGAAGGATGCTGTTTCTGGGTGG--T---ATATTG---TACACCTGGAAGCTTCATTTGCTCTTCCTTGCAGGCTAGAATT-----------------------------------------------------------------------------------------------------------------------------------------------------------------------------------------------------------------------------------------------GTATTCTGTAATCT-GTACTCATATGGTAATTTTCATTTTAATCTCTTTCTCCTTTCCTTTTGTAGAGTCGACATCTTGAAGTCCAGCTGCTTTGTGATCAATATGGCAATGTAGCAGCACTTCACAGTCGTGATTGCAGTGTGCAACGACGACACCAAAAGGTATGGTCCTAGAGAT-GGAAACCATCACTTTTATTAC-GGG----------------------------------------------------------------------------------------------------------------------------------------------------------------------------------------------------------------------------------------------------------------------------------------------------------------------------------------------------------------------------------------------------------------------------------TTTTTTCTTACCTGTACTCCTGTAGTTTT--GATCACATGGTTCAACTCTG-TCCT-TTTTTTTTGTT-ATAACAGATAATTGAGGAAGGACCAGTTACTGTTGCTCCCCGTGAGACAGTGAAGCAGCTAGAGCAAGCAGCAAGGAGGCTTGCTAAGGCTGTGGGATATGTTGGTGCTGCTACTGTTGAATATCTCTACAGCATGGAGACTGGTGAATACTATTTTCTGGAGCTTAATCCACGGTTGCAGGTTTGTTCTTTTGAACACTCTACAGGACTTCTAT--TTTTTT-TGGCAGTC-ATTTACATTATTAAATGGTCTACA-TTCAGGTTGAGCACCCAGTCACTGAGTGGATAGCTGAAGTAAATTTGCCTGCAGCTCAAGTTGCAGTTGGAATGGGTATACCCCTTTGGCAGGTTCCAGGT-AATAATAAAATCATCGTAATA-TCT--TT-AGTTTCTGTCCCATGTTATTTCGTTGTCTAATTATCTCCTTA-TACAGAGATCAGACGTTTCTATGGAATGGACAATGGAGGTGGCTATGACATTTGGAGGAAAACAGCAGCTCTTGCTACTCCATTCAACTTTGATGAAGTAGATTCTCAATGGCCGAAGGGTCATTGTGTTGCAGTTAGGATAACTAGTGAGAATCCAGATGATGGATTCAAGCCTACTGGTGGAAAAGTAAAGGTGGGATTTCCTAATGTG--AT-ATCTATGTTTCAAGCACACTAGGGTTAGTAAACTGATCTG-GTCTTGATTTT-TCGTATATTTCAGGAGATAAGTTTTAAAAGTAAGCCGAATGTCTGGGGATATTTCTCAGTTAAGGTAAGCT-----GTTCATAGCTCTGTTGCAGTGTCATGTTGTTTTGAGTTCTGCAGAAAATTGGTCTGCAAGA-TTTTTTATTTGAATTAGTATTCTCATTTGGGTTTTGA-TTGACTAAGTACTGATCCAATCAAAAAATCTTTTCCTCCCCTCTTCATCTGTTTTCAGTCTGGTGGAGGCATTCATGAATTTGCAGATTCTCAGTTTGGTATGTAAAATTTTACCCAGTGCATATTCCT--CTTTTC-TATTTGTATT-GATCCTTAC-ATTGGAA-ATTGCTCTGTCAATT-ACAGGACATGTTTTTGCCTATGGAGTGACTAGATCAGCAGCAATAACCAGCATGTCTCTTGCATTAAAAGAGATTCAAATCCGCGGAGAAATTCATTCAAACGTTGATTACACGGTTGATCTCT0000111-1000000001---001000000000010000101-------000001--100001000100000010-01101000001011-00100100110000110000001-0000000000000100000100000000000000001-10110101
Resolute_1               GTTCCTGGCTCCCCAATATTTATCATGAGACTTGCATCTCAGGTTAGACTTCTCTTGAATTTCTATTTT-CCAAGGATGCTGTTTCTGAGTGG--T---ATATTG---TACACCTGGAAGCTTCATTTGCTCTTCCTTGCAGGCTAGAATT-----------------------------------------------------------------------------------------------------------------------------------------------------------------------------------------------------------------------------------------------GTATTCTGTA-----ATCCTCATATGGTAATTTTTATTTTAATCCCTTTTCCCTTTCCTTTTGTAGAGTCGACATCTTGAAGTCCAGCTGCTTTGTGATCAATATGGCAATGTAGCAGCACTTCACAGTCGTGATTGCAGTGTACAACGACGACACCAAAAGGTATGGTCCTCCAGAT-TGAAACCATCACTTTTATTAC-GGG------------------------------------------------------------------------------------------------------------------------------------------------------------------------------------------------------------------------------------------------------------------------------------------------------------------------------------------------------------------------------------------------------------------------------------TCTGCTTACCTGTA--------GTTTC--GATCAAATGGTTCAGCTCCG-TCCTTTATTTTTTGTT-ATAACAGATTATTGAGGAAGGACCAGTTACTGTTGCTCCTCGTGAGACAGTGAAGGAGCTAGAGCAAGCAGCAAGGAGGCTTGCTAAGGCTGTGGGTTATGTTGGTGCTGCTACCGTTGAATATCTCTACAGCATGGAGACTGGTGAATACTATTTTCTGGAGCTTAATCCACGGTTGCAGGTTTGTTCTTTTGAACTCTCTACAGGACTTCTA---TTTTGT-TGACAGTC-ATTTACATTGTTAAATGGTCTACA-TTCAGGTTGAGCACCCAGTCACTGAGTGGATAGCTGAAGTAAATTTGCCTGCAGCTCAAGTTGCAGTTGGAATGGGTATACCCCTTTGGCAAGTTCCAGGT-AATAATAAAATCATCGTAATA-TCT--TT-AGTTTCTGTCCCATGTTATTTCTGTGTCTAATTATCTCCTTA-TACAGAGATCAGACGTTTCTACGGAATGGACAATGGAGGAGGCTATGACATTTGGAGGAAAACAGCAGCTCTTGCTACTCCATTCAACTTTGATGAAGTAGATTCTCAATGGCCGAAGGGTCATTGTGTTGCAGTTAGGATAACTAGTGAGAATCCAGATGATGGATTCAAGCCTACTGGTGGAAAAGTCAAGGTGGGATTGCCTAATGTG--AT-ATCTATGTTTCAAGCACACTAGGGTTAGTAAACTGATCTG-ATCTTGATTTT-TCGTATATTTCAGGAGATAAGTTTTAAAAGTAAGCCGAATGTTTGGGGATATTTCTCAGTTAAGGTAAGCT-----GTTCATAGCTCTGTTGCAGTGTCATGTTGTTTTGAGTTCTGCAGAAAATTGGTCTGCAAGA-TTTTTTATTCGAATTAGTATTCTCATTTGGGTTTTGA-TTGACTAAGTATTGATCCAATCAACAAA---T-TCCTCCACTCTTCATCTGTTTTCAGTCTGGTGGAGGCATTCATGAATTTGCAGATTCTCAGTTTGGTATGTAAAATTTTACCCAGTGCATATTCCT--CTTTGC-TACTTGTATT-GATCCTTAC-ATTGGAA-ATTGCTCCTTCGA-T-ACAGGACATGTTTTTGCCTATGGAGTGACTAGATCAGCAGCAATAACCAGCATGTCTCTTGCACTAAAAGAGATTCAAATTCGCGGAGAAATTCATACAAACGTTGATTACACGGTTGATCTCT0000111-1000000001---01-00000000001000011--------001--1--1000000001000001-0-01101000001011-00100100110000110000001-0000000000000100000100011000000000001-10110111
Resolute_2               GTTCCTGGCTCCCCAATATTTATCATGAGACTTGCATCTCAGGTTAGACTTCTCTTGAATTTCTATTTT-CCAAGGATGCTGTTTCTGGGTGG--T---ATATTG---TACACCTGGAAGCTTCATTTGCTCTTCCTTGCAGGCTAGAATT-----------------------------------------------------------------------------------------------------------------------------------------------------------------------------------------------------------------------------------------------GTATTCTGTAATCT-TTACTCATATGGTAATTTTCATTTTAATCTCTTTCCCCTTTCCTTTTGTAGAGTCGACATCTTGAAGTCCAGCTGCTTTGTGATCAATATGGCAATGTAGCAGCACTTCACAGTCGTGATTGCAGTGTGCAACGACGACACCAAAAGGTATGGTCCTAGAGAT-GGAAACCATCACCTTTATTAC-GGG------------------------------------------------------------------------------------------------------------------------------------------------------------------------------------------------------------------------------------------------------------------------------------------------------------------------------------------------------------------------------------------------------------------------------------TCTGCTTACCTGTA--------GTTTT--GATCACATGGTTCAACTCCG-TCCTTTTTTTCTTGTT-ATAACAGATAATTGAGGAAGGACCAGTTACTGTTGCTCCCCGTGAGACAGTGAAGGAGCTAGAGCAAGCAGCAAGGAGGCTTGCTAAGGCTGTGGGATATGTTGGTGCTGCTACTGTTGAATATCTCTACAGCATGGAGACTGGTGAATACTATTTTCTGGAGCTTAATCCACGGTTGCAGGTTTGTTCTTTTGAACACTCTACAGGACTT------TTTTTT-TGGCAGTC-ATTTACATTGTTAAATGGTCTACA-TTCAGGTTGAGCACCCAGTCACTGAGTGGATAGCTGAAGTAAATTTGCCTGCAGCTCAAGTTGCAGTTGGAATGGGTATACCCCTTTGGCAGGTTCCAGGT-AATAATAAAATCATCGTAATA-TCT--TT-AGTTTCTGTCTCATGTTATTTCGTTGTCTAATTATCTCCTTA-TACAGAGATCAGACGTTTCTACGGAATGGACAATGGAGGTGGCTATGACATTTGGAGGAAAACAGCAGCTCTTGCTACTCCATTCAACTTTGATGAAGTTGATTCTCAATGGCCGAAGGGTCATTGTGTTGCAGTTAGGATAACTAGTGAGAATCCAGATGATGGATTCAAGCCTACTGGTGGAAAAGTAAAGGTGGGATTTCCTAATGTG--AT-ATCTATGTTTCAAGCACACTAGGGTTAGTAAATTCATCTG-GTCTTGATTTT-TCGTATATTTCAGGAGATAAGTTTTAAAAGTAAGCCGAATGTCTGGGGATATTTCTCAGTTAAGGTAAGCTAAGCTGTTCATAGCTCTGTTGCAGTGCCATGTTGTTTTGAGTTCTGCAGAAAATTGGTCTGCAAGA-TTTTTTATTTGAATGAGTATTCTCATTTTGGTTTTGA-TTGACTAAGTACTGATCCAATCAAAAAATCTTTTCCTCCCCTCTTCATCTGTTTTCAGTCTGGTGGAGGCATTCATGAATTTGCAGATTCTCAGTTTGGTATGTAAAATTTTACCCAGTGCATATTCCT--CTTTGC-TATTTGTATT-GATCCTTAC-ATTGGAA-ATTGCTCCTTCGATT-ACAGGACATGTTTTTGCCTATGGAGTGACTAGATCAGCAGCAATAACCAGCATGTCTCTTGCATTAAAAGAGATTCAAATCCGCGGAGAAATTCATTCAAACGTTGATTACACGGTTGATCTCT0000111-1000000001---00100000000001000011--------001--1--100000000100001--0-01101000001011-0010010011000011000000000000000000000100000100000000000000001-10110101
Torpedo_1                GTTCCTGGCTCCCCAATATTTATCATGAGACTTGCATCTCAGGTTAGACTTCTCTTGAATTTCTATTTT-CCAAGGATGCTGTTTCTGAGTGG--T---ATATTG---TACACCTGGAAGCTTCATTTGCTCTTCCTTGCAGGCTAGAATT-----------------------------------------------------------------------------------------------------------------------------------------------------------------------------------------------------------------------------------------------GTATTCTGCAATCT-GTACTGATATTGTAATTTTCATTTTAATCCCTTTCCCCTTTCCTTCTGTAGAGTCGACATCTTGAAGTCCAGCTGCTTTGTGATCAATATGGCAATGTAGCAGCACTTCACAGTCGTGATTGCAGTGTGCAACGACGACACCAAAAGGTATGTTCCTCCAGAT-TGAAACCATCACTTTTATTAC-GGG------------------------------------------------------------------------------------------------------------------------------------------------------------------------------------------------------------------------------------------------------------------------------------------------------------------------------------------------------------------------------------------------------------------------------------TCTGCTTACCTGTA--------GTTTT--GATCAAATGGTTCAACTCTG-TCAT-TTTTTTTTGTT-ATAACAGATAATTGAGGAAGGACCAGTTACTGTTGCTCCCCGTGAGACAGTGAAGGAGCTAGAGCAAGCAGCAAGGAGGCTTGCTAAGGCTGTGGGTTATGTTGGTGCTGCTACCGTTGAATATCTCTACAGCATGGAGACTGGTGAATACTATTTTCTGGAGCTTAATCCACGGTTGCAGGTTTGTTCTTTTGAACACTCTACAGGCCTTCAA---TTTTGT-TGGCAGTC-ATTTACATTGTTAAATGGTCTACA-TTCAGGTTGAGCACCCAGTCACTGAGTGGATAGCTGAAGTAAATTTGCCTGCAGCTCAAGTTGCAGTTGGAATGGGTATACCCCTTTGGCAGGTTCCAGGT-AATAATAAAGTCATCGTAATA-TCT--TT-AGTTTCTGTCCCATGTTATTTCTGTGTCTAATTATCTCCTTA-TACAGAGATCAGACGTTTCTACGGAATGGATAATGGAGGAGGCTATGACATTTGGAGGAAAACAGCAGCTCTTGCTACTCCATTCAACTTTGATGAAGTAGATTCTCAATGGCCGAAGGGTCATTGTGTTGCAGTTAGGATAACTAGTGAGAATCCAGATGATGGATTCAAGCCTACTGGTGGAAAAGTAAAGGTGAGATTTCCTAATGTG--AT-ATCTATGTTTCAAGCACACTAGGGTTAGTAAACTGTTCTG-ATCTTGATTTT-TCGTATATTTCAGGAGATAAGTTTTAAAAGTAAGCCGAATGTCTGGGGATATTTCTCAGTTAAGGTAAACT-----GTTCATAGCTCTGTTGCAGTGTT-TGTTGTTTTGAGTTCTGCAGAAAATTAGTATGCAAGA-TTTTTTATTCGAATTAATATTCTCATTTGGGCTTTGA-TTGACTAAGTATTGATCCAATCAACAAATGTTTTCCTCCCCTCTTCATCTGTTTTCAGTCTGGTGGAGGCATTCATGAATTTGCGGATTCTCAGTTTGGTATGTAAAATTTTACCCAGTGCATATTCCT--CTTTGC-TATTTGTATT-GATCCTTAC-ATTGGAA-ATTGCTCCTTCGATT-ACAGGACATGTTTTTGCCTATGGAGTGACTAGATCAGCAGCAATAACCAGCATGTCTCTTGCATTAAAAGAGATTCAAATTCGCGGAGAAATTCATACAAACGTTGATTACACGGTTGATCTCT0000111-1000000001---00100000000001000011--------001--1--1000010001000001-0-01101000001011-00100100110000110000001-0000000100000100000100000000000000001-10110101
Torpedo_2                GTTCCTGGCTCCCCAATATTTATCATGAGACTTGCATCTCAGGTTAGACTTGTCTTGAATTTCTATTTT-CCAAGGATGCTGTTTCTGGGTGG--T---ATATTG---TACACCTGGAAGCTTCATTTGCTCTTCCTTGCAGGCTAGAATT-----------------------------------------------------------------------------------------------------------------------------------------------------------------------------------------------------------------------------------------------GTATTCTGTAATCT-GTACTCATATGGTAATTTTCATTTTAATCTCTTTCCCCTTTCCTTTTGTAGAGTCGACATCTTGAAGTCCAGCTGCTTTGTGATCAATATGGCAATGTAGCAGCACTTCACAGTCGTGATTGCAGTGTGCAACGACGACACCAAAAGGTATGCTCCTAGAGAT-GGAAACCATCACGTTTATTAC-GGG------------------------------------------------------------------------------------------------------------------------------------------------------------------------------------------------------------------------------------------------------------------------------------------------------------------------------------------------------------------------------------------------------------------------------------TCTGCTTACCTGTA--------GTTTT--GATCACATGGTTCAACTCCG-TCCT--TTTTTTTGCT-ATAACAGATAATTGAGGAAGGACCAGTTACTGTTGCTCCCCGTGAGACAGTGAAGGAGCTAGAGCAAGCAGCAAGGAGGCTTGCTAAGGCTGTGGGATATGTTGGTGCTGCTACTGTTGAATATCTCTACAGCATGGAGACTGGTGAATACTATTTTCTGGAGCTTAATCCACGGTTGCAGGTTTGTTCTTTTGAACACTCTACAGGACTTCTAT--TTTTTT-TGGCAGTC-ATTTACATTGTTAAATGGTCTACA-TTCAGGTTGAGCACCCAGTCACTGAGTGGATAGCTGAAGTAAATTTGCCTGCAGCTCAAGTTGCAGTTGGAATGGGTATACCCCTTTGGCAGGTTCCAGGT-AATAATAAAATCATTGTAATA-TCT-CTTTAGTTTCTGGCCCATGTTATTTCGTTGTCTAATTATCTCCTTA-TACAGAGATCAGACGTTTCTACGGAATGGACAATGGAGGTGGCTATGACATTTGGAGGAAAACAGCAGCTCTTGCTACTCCATTCAACTTTGATGAAGTAGATTCTCAATGGCCGAAGGGTCATTGTGTTGCAGTTAGGATAACTAGTGAGAATCCAGATGATGGATTCAAGCCTACTGGTGGAAAAGTAAAGGTGGGATTTCCTAATGTG--AT-ATCTATGTTTCAAGCACACTAGGGTTAGTAAACTCATCTG-GTCTTGATTTT-TCGTATATTTCAGGAGATAAGTTTTAAAAGTAAGCCGAATGTCTGGGGATATTTCTCAGTTAAGGTAAGCTAAGCTGTTCATAGCTCTGTTGCAGTGCCATGTTGTTTTGAGTTCTGCAGAAAATCGGTCTGCAAGA-TTTTTTATTTGAATTAGTATTCTCATTTTGGTTTTGA-TTGACTAAGTACTGATCCAATCAAAAAATCTTTTCCTCCCCTCTTCATCTGTTTTCAGTCTGGTGGAGGCATTCATGAATTTGCAGATTCTCAGTTTGGTATGTAAAATTTTACCCAGTGCATATTCCT--CTTTGC-TATTTGTATT-GATCCTTAC-ATTGGAA-ATTGCTCCTTCGATT-ACAGGACATGTTTTTGCCTATGGAGTGACTAGATCAGCAGCAATAACCAGCATGTCTCTTGCATTAAAAGAGATTCAAATCCGCGGAGAAATTCATTCAAACGTTGATTACACGGTTGATCTCT0000111-1000000001---00100000000001000011--------001--1--10001-000100000010-0110100000101010000010011000011000000000000000000000100000100000000000000001-10110101
Torpedo_3                TTTCTTGGCTCCCCAATATTTATCATGAGACTTGCATCTCAGGTTAGACTTCTCTTGAATTTCTATTTT-CGAAGGATGCTGTTTCTGGGTGG--T---ATATTG---TACACCTGGAAGCTTCATTTGCTCTTCCTTGCAGGCTAGAATT-----------------------------------------------------------------------------------------------------------------------------------------------------------------------------------------------------------------------------------------------GTATTCTGTAATCT-GTACTCATATGGTAATTTTCATTTTAATCTCTTTCTCCTTTCCTTTTGTAGAGTCGACATCTTGAAGTCCAGCTGCTTTGTGATCAATATGGCAATGTAGCAGCACTTCACAGTCGTGATTGCAGTGTGCAACGACGACACCAAAAGGTATGGTCCTAGAGAT-GGAAACCATCACTTTTATTAC-GGG------------------------------------------------------------------------------------------------------------------------------------------------------------------------------------------------------------------------------------------------------------------------------------------------------------------------------------------------------------------------------------------------------------------------------------TCTGCTTACCTGTACTCCTGTAGTTTT--GATCACATGGTTCAACTCTG-TCCTTTTTTTGTTGTT-ATAACAGATAATTGAGGAAGGACCAGTTACTGTTGCTCCCCGTGAGACAGTGAAGCAGCTAGAGCAAGCAGCAAGGAGGCTTGCTAAGGCTGTGGGATATGTTGGTGCTGCTACTGTTGAATATCTCTACAGCATGGAGACTGGTGAATACTATTTTCTGGAGCTTAATCCACGGTTGCAGGTTTGTTCTTTTGAACACTCTACAGGACTTCTAT--TTTTTT-TGGCAGTC-ATTTACATTATTAAATGGTCTACA-TTCAGGTTGAGCACCCAGTCACTGAGTGGATAGCTGAAGTAAATTTGCCTGCAGCTCAAGTTGCAGTTGGAATGGGTATACCCCTTTGGCAGGTTCCAGGT-AATAATAAAATCATCGTAATA-TCT--TT-AGTTTCTGTCCCATGTTATTTCGTTGTCTAATTATCTCCTTA-TACAGAGATCAGACGTTTCTATGGAATGGACAATGGAGGTGGCTATGACATTTGGAGGAAAACAGCAGCTCTTGCTACTCCATTCAACTTTGATGAAGTAGATTCTCAATGGCCGAAGGGTCATTGTGTTGCAGTTAGGATAACTAGTGAGAATCCAGATGATGGATTCAAGCCTACTGGTGGAAAAGTAAAGGTGGGATTTCCTAATGTG--AT-ATCTATGTTTCAAGCACACTAGGGTTAGTAAACTGATCTG-GTCTTGATTTT-TCGTATATTTCAGGAGATAAGTTTTAAAAGTAAGCCGAATGTCTGGGGATATTTCTCAGTTAAGGTAAGCT-----GTTCATAGCTCTGTTGCAGTGTCATGTTGTTTTGAGTTCTGCAGAAAATTGGTCTGCAAGA-TTTTTTATTTGAATTAGTATTCTCATTTGGGTTTTGA-TTGACTAAGTACTGATCCAATCAAAAAATCTTTTCCTCCCCTCTTCATCTGTTTTCAGTCTGGTGGAGGCATTCATGAATTTGCAGATTCTCAGTTTGGTATGTAAAATTTTACCCAGTGCATATTCCT--CTTTGC-TATTTGTATT-GATCCTTAC-ATTGGAA-ATTGCTCCGTCAATT-ACAGGACATGTTTTTGCCTATGGAGTGACTAGATCAGCAGCAATAACCAGCATGTCTCTTGCATTAAAAGAGATTCAAATCCGCGGAGAAATTCATTCAAACGTTGATTACACGGTTGATCTCT0000111-1000000001---00100000000001000011--------000001--100000000100000010-01101000001011-00100100110000110000001-0000000000000100000100000000000000001-10110101
F.scariosa               GTTCCTGGCTCCCCAATATTTATCATGAGACTTGCATCTCAGGTTAGACTTCTTTTGAATTTCTATTTT-CCAAGCATGCTGTTTCTGAGTTG--T---ATATTG---TATGTCTGGAAGCTTCATTTGCTTTTCCTTGCATGCTAGAATT-----------------------------------------------------------------------------------------------------------------------------------------------------------------------------------------------------------------------------------------------GTATTCTGTAATCT-GTACTCATATGGTAATTTTCATTTTAATCCCTTTCCCCTTTCCTTTTGTAGAGTCGACATCTTGAAGTCCAGCTGCTTTGTGATCAATATGGCAATGTAGCAGCACTTCACAGTCGTGATTGCAGTGTGCAACGACGACACCAAAAGGTATGCTGCTCCAGAT-TGAAACCATCACTTTTATTAT-GGG------------------------------------------------------------------------------------------------------------------------------------------------------------------------------------------------------------------------------------------------------------------------------------------------------------------------------------------------------------------------------------------------------------------------------------TCTGCTTACCTTTT--------GTTTT--GATCAAATGGTTCAACTGCG-TCCA--TTTTTTTGTT-ATAACAGATAATTGAGGAAGGACCAGTTACTGTTGCTCCTCGTGAGACAGTGAAAGAGCTAGAGCAAGCAGCAAGGAGGCTTGCTAAGGCTGTGGGTTATGTTGGTGCTGCTACTGTTGAATATCTCTACAGCATGGAGACTGGTGAATACTATTTTCTGGAGCTTAATCCACGGTTGCAGGTTTGTTCTTTTGAACACTC--CAGGACTTTTA---TTTGGT-TGGCAGTC-ATTTACATTGTTAAATGGTCTACA-TTCAGGTTGAGCACCCAGTCACTGAGTGGATAGCTGAAGTAAATTTGCCTGCAGCTCAAGTTGCAGTTGGAATGGGTATACCCCTTTGGCAGGTTCCAGGTAAATAATAATATCATCATAATT-TTT--TT-AGTTTCTGTCCCATGTTATTTCTGTGTCTAACTATCTCCTTA-TACAGAGATCAGACGTTTCTACGGAATGGACAATGGAGGAGGCTATGACATTTGGAGGAAAACAGCAGCTCTTGCTACTCCATTCAACTTTGATGAAGTAGATTCTCAATGGCCGAAGGGTCATTGTGTAGCAGTTAGGGTAACTAGTGAGAATCCAGATGATGGATTCAAGCCTACTGGTGGAAAAGTAAAGGTGGGATTTCATAATGTG--AT-ATCTATGTTTCAAGCACACTAGGGTTAGTAAACTGATCTG-ATCTTGATTTT--CGTATATTTCAGGAGATAAGTTTTAAAAGTAAGCCAAATGTCTGGGGATATTTCTCAGTTAAGGTAAGCT-----GTTCATAGCTCTGTTGCAGTGTCATGTTGTTTCGAGTTCTGCAGAAAATTGGTCTGCAAGA-TTTTTTATTCGAATTAGTATTCTCATTTGGGTTTTG-----ACTAAGTATTTATCCAATCAACAAATGTTTTCCTCCCCTCTTCATCTGTTTTCAGTCTGGTGGAGGCATTCATGAATTTGCGGATTCTCAGTTTGGTATGTAAAATTTGACCCAGTGCATATTCCT--CTTTGC-TATCTGTATC-GATCCTTAC-ATTGTAA-ATTGCTCCTTTGATT-ACAGGACATGTTTTTGCCTATGGAGTGACTAGATCAGCAGCAATAACCAACATGTCTCTTGCATTAAAAGAGATTCAAATTCGCGGAGAAATTCATACAAACGTTGATTACACGGTTGATCTCT0000111-1000000001---00100000000001000011--------001--1--10001-0001000101-0-01101000000011-001001001100001-1000001-0000000000000100001-00000000000000001-10110101
F.valesiaca              GTTCCTGGCTCCCCAATATTTATCATGAGACTTGCATCTCAGGTTAGACTTCTCTTGAATTTCTATTTT-CCAAGCATGCTGTTTCTGAGTGG--T---ATATTG---CACGCCTGGAAGTTTCATTTGCTCTTCGTTGCAGGCTAGAATTGTATTCCCTCCGT-TCTGATT-TAGTCTACATTCTAGAAAAAATAAGGAAAAATAGTGTTTCATTTATTAGTACTACTTGGATGTGTGAACAACCAATCCAAGCAACATTGAAAATAGCAACGTCCAATAAAGAGAGCAAAACCACTTTGTTTTCAGTGTTGTTGACTAAAAGCTAGAATGTAGATTATTTCAGAACAAAATTTGGGGCTAGAATGTAGACTATTTCAGAACGGAGGGAGTATTCTGTAATCT-GTAATCAT--GGTAATTTTCATTTTAATCCCTTTTCCCTTTCCTTTTGTAGAGTCGACATCTTGAAGTCCAGCTGCTTTGTGATCAATATGGCAATGTAGCAGCACTTCACAGTCGTGATTGCAGTGTGCAACGACGACACCAAAAGGTATGGTGCTCCAGAT-TGAAACCATCACTTTTATTAC-GGG------------------------------------------------------------------------------------------------------------------------------------------------------------------------------------------------------------------------------------------------------------------------------------------------------------------------------------------------------------------------------------------------------------------------------------TCTGCTTACCTGTA--------GTTTGTTTATCAAATCGTTCAACTCCGTTCAT---TTCTTTGTT-ATAACAGATAATTGAGGAAGGACCAGTTACTGTTGCTCCTCGTGAGACAGTGAAGGAGCTAGAGCAAGCAGCAAGAAGGCTTGCTAAGGCTGTGGGTTATGTTGGTGCTGCTACTGTTGAATATCTCTATAGCATGGAGACTGGTGAATACTATTTTCTGGAGCTTAATCCACGGTTGCAGGTTTGTTCTTTTGAACACTCTCCAGGATTTCTA---TTTTGT-TGGCAGTC-ATGTACATTGTTAAATGATCTACA-TTCAGGTTGAGCACCCAGTCACTGAGTGGATAGCTGAAGTAAATTTGCCTGCGGCTCAAGTTGCAGTTGGAATGGGTATACCCCTTTGGCAGGTTCCAGGT-AATAATAAAACCATCGTAATA-TCT--TA-AGTTTCTGTCCCATGTTATTTCTATGTCTAACTATCTCCTTA-TACAGAGATCAGACGTTTCTACGGAATGGACAATGGCGGAGGCTATGACATTTGGAGGCAAACAGCAGCTCTTGCTACTCCATTCAACTTTGATGAAGTAGATTCTCAATGGCCGAAGGGTCATTGTGTAGCAGTTAGGATAACTAGTGAGAATCCAGATGATGGATTCAAGCCTACTGGTGGAAAAGTAAAGGTGGGATTTCCTAATGTG--AT-ATCTATGTTTCAGGCACACTAAGGTTAGTAAACTGATCTG-ATCTTGTTTTT-TCGTATATTTCAGGAGATAAGTTTTAAAAGTAAGCCGAATGTCTGGGGATATTTCTCAGTTAAGGTAAGCT-----GTTCATAGCTCTGTTGCAGTGTCATGCTGTTTTGAGTTCTGCAGAAAATTGGTCTGCAAGA-TTTTTTATTCGAATTAGTATTCTCATTTGGGTTTTGA-ATGACCAAGTATTGATCGAATCAACAAATGTTTTCCTCCCCTCTTCATCTGTTTTCAGTCTGGTGGAGGCATTCACGAATTTGCGGATTCTCAGTTTGGTATGTGAAATTTTATCCGCTGCATAGTCCT--CTTTGC-TATTTGTATT-GATCCTTAT-ATTGGAA-ATTTCTCCTTTGATT-ACAGGACATGTTTTTGCCTATGGAGTGACCAGATCAGCAGCAATAACCAGCATGTCTCTTGCATTAAAAGAGATTCAAATTCGTGGAGAAATTCATACAAACGTTGATTACACGGTTGATCTCT0000111-100000000011000100001000001000011--------001--0000000--1001000001-0-01101000001011-00100100110000110000001-0000000000000100000100000000000000001-10110101
F.pallens                GTTCCTGGCTCCCCAATATTTATCATGAGACTTGCATCTCAGGTTAGACTTCTCTTGAATTTCTATTTT-CCAAGCGTGCTGTTTCTGAGTGT--T---ATATTG---C-C--C-GGAAGCTTCATTTGTTCTTCCTTGCAGGCTGGAATT-----------------------------------------------------------------------------------------------------------------------------------------------------------------------------------------------------------------------------------------------GTGTTCTGTAATCTGTACT-C--ATGGTAATTTTCATTTTAATACCTTTCCCCTTTCCTTTTGTAGAGTCGACATCTTGAAGTCCAGCTGCTTTGTGATCAATATGGCAATGTAGCAGCACTTCACAGCCGTGATTGCAGTGTGCAACGACGACACCAAAAGGTATGGTGCTCCAGAT-TGAAACCATCACTTTTATTAC-GGG------------------------------------------------------------------------------------------------------------------------------------------------------------------------------------------------------------------------------------------------------------------------------------------------------------------------------------------------------------------------------------------------------------------------------------TTTGCTTACCTGTA--------GTTTTTTGATCAAATCGTTCAACTCCGTTCA-TTT-CTT-TGTT-ATAACAGATAATTGAGGAAGGACCAGTTACTGTTGCTCCTCGTGAGACAGTGAAGGAGCTAGAGCAAGCAGCAAGGAGGCTTGCTAAGGCTGTGGGTTATGTTGGTGCTGCTACTGTTGAATATCTCTACAGCATGGAGACCGGTGAATACTATTTTCTGGAGCTTAATCCACGGTTGCAGGTTTGTTCTTTTGAACACTCTCCACGACTTCTG---TTTTGT-TGGCAGTC-ATTTACATTGTTAAATGGTCTACA-TTCAGGTTGAGCACCCAGTCACTGAGTGGATAGCTGAAGTAAATTTGCCTGCAGCTCAAGTTGCAGTTGGAATGGGTATACCCCTTTGGCAGGTTCCAGGT-AATAATAAAACCATCGTAATATCTTA----AGTTTCTGTCCCATGTTATTTCTGTGTCTAACTATCTCCTTA-TGCAGAGATCAGACGTTTCTACGGAATGGACAATGGGGGAGGCTATGACATTTGGAGGAAAACAGCAGCTCTTGCTACTCCATTCAACTTTGATGGAGTAGATTCTCAATGGCCGAAGGGTCATTGTGTAGCAGTTAGGATAACTAGTGAGAATCCAGATGATGGATTCAAGCCTACTGGTGGAAAAGTAAAGGTGGGATTTCCTAATGTG--AT-ATCTATGTTTCAGGCACACTACGGTTAGTAAACTGATCTG-ATTTTGATTTT-TCGTATATTTCAGGAGATAAGTTTTAAAAGTAAGCCGAATGTCTGGGGATATTTCTCAGTTAAGGTAGGCT-----GTTCATTGCTCTGTTGCAGTGTCATTCTGTTTTGAGTTCTGCAGAAAATTGGTCTGCAAGA-TTTTTTATTAGAATTAGTATTCTCATTTGGGTTTTGA-ATGACTAAGTATTGATCGAATCAACAAATGTTTTCCTCCCCTCTTCATCTGTTTTCAGTCTGGTGGAGGCATTCATGAATTTGCGGATTCTCAGTTTGGTATGTAAAATTTTATCCACTGCATATTCCT--CTTTGC-TATTTGTATT-GATCCTTAC-ATTGGAA-ATTGCTCCTTTGATT-ACAGGACATGTTTTCGCCTATGGAGTGACTAGATCAGCAGCAATAACCAGCATGTCTCTTGCATTAAAAGAGATTCAAATTCGCGGAGAAATTCATACAAACGTTGATTACACGGTTGATCTAA0000111-11-1001001---000011-0000001000011--------001--0000010000111000001-0-01101000001000001-00100110000110000001-0000000000000100000100000000000000001-10110101
C.cristatus              GTTCCTGGCTCCCCAATATTTATCATGAGACTTGCATCTCAGGTTAGTGTTCTCTGGAATTTCTCTTTT-CCAGGCATGCTGTTTCTGAGTTG--T---ATATTG---TACGGCTGGAAGCTTTATTTACTCTTCCTTGCAGGCTAG-AAT-----------------------------------------------------------------------------------------------------------------------------------------------------------------------------------------------------------------------------------------------TTA-CCTGTAAATCTGTACTCCTATGATACTTTTCATTTTAATCCCTTCCTCTTTCC-TTTTGTAGAGTCGACATCTTGAAGTTCAGCTGCTTTGTGATCAATATGGCAATGTAGCAGCACTTCACAGTCGTGATTGCAGTGTGCAACGGCGACACCAAAAGGTCGGCTGCTCCAGAT-TGAAA-CCTTAAAT-T-TTA-AGGG------------------------------------------------------------------------------------------------------------------------------------------------------------------------------------------------------------------------------------------------------------------------------------------------------------------------------------------------------------------------------------------------------------------------------------TCTACTTTCCTGTA--------GTTTT--GATCAAATGGTTTGACTGTGTCCA--------TTTTT-ATCACAGATAATTGAGGAAGGACCAGTTACTGTTGCTCCTCGTGAGACAGTGAAAGAGCTAGAGCAAGCAGCAAGGAGGCTTGCTAAGGCTGTGGGTTATGTTGGTGCTGCTACTGTTGAATATCTCTACAGCATGGAGACTGGTGAATACTATTTTCTCGAGCTTAATCCTCGGTTGCAGGTTTGTTCCTTTGAATATTCTTCAGGACTTTTC---TTTTGC-TGGCAGTCGTTTTACATTCTTAAATGGTCTACATTTCAGGTCGAGCACCCAGTCACTGAGTCGATAGCTGAAGTAAATTTGCCTGCAGCTCAAGTTGCAGTTGGAATGGGTATACCCCTTTGGCAGGTTCCAGGT-AACATTATTATCATTGTAATTTTTTA----AGTTTCTGTCCCATGTTATTTCTGAATCTAACTATCTCCTTA-TACAGAGATCAGACGTTTCTACGGAATGGACAATGGAGGAGGCTATGACATTTGGAGGAAAACAGCAGCTCTTGCTACTCCATTCAACTTTGATGAAGTAGATTCTCAATGGCCAAAGGGTCATTGTGTAGCAGTTAGGATAACTAGTGAGAATCCGGATGATGGATTCAAGCCTACTGGTGGAAAAGTAAAGGTGGGTTTTCCTAATGTG--AT-ATCTATGTTTCAAGCACACTAATGTAAGTAAACTGAACTG-ATCTTGATTTTTTGGTATATTTCAGGAGATAAGTTTTAAAAGTAAGCCGAATGTCTGGGGATATTTCTCAGTTAAGGTA---T--GCCGTTAATAGC--TCTGTCAG--TGTCA-TGTTTTGAGTTTCGCAAAAATTT-AGCTGCAATA-TTTTTTATTCAAATTAGTATTCTCATTT-GGATTT----TGACTAAGTATTG--C-AACCCATAAATGCCCCCCTT-AATCT------GTTTTCAGTCTGGTGGAGGCATTCATGAATTCGCGGATTCTCAGTTTGGTATGTAAAATTTGACCCCGTGTAACATTTA-TCTTTGC-TATTTCTACT-GATCCTTAA-ATTAATT-ATTGCTCCTTTCGTT-GCAGGACATGTTTTTGCCTATGGAGAGACTAGATCAGCAGCAATAACCAGTATGTCTCTTGCACTAAAAGAGATCCAAATTCGCGGAGAAATTCATACAAACGTTGATTACACGGTTGATCTCT0000111-1000000011---10000000001001111101--------001--1--00-1----01000001-0-01000000001000001-001001100001000001-0101-0100010010100110-01100101000000000110110101
B.distachyon             GTTCCCGGCTCCCCAATATTTATCATGCGGCTTGCATCTCAGGTTAGACTTTCCTGGAAGTTGTATTTTTCCAAGCATGTTGTTTCTGAGCAA--T---ATATTATAATATGGCT-GAAGCTCTTTTTGCTTTTCCTGACAGGTTAGAAAT-----------------------------------------------------------------------------------------------------------------------------------------------------------------------------------------------------------------------------------------------TTATTCTGTAATCTGCATTTGT-ATGGTATATTTCATTTTAA------CCCCCATCCCTTTTTTAGAGTCGACATCTTGAAGTTCAATTGCTTTGCGATCAATATGGAAATGTTGCAGCACTTCATAGTCGTGATTGCAGTGTACAACGGCGACACCAAAAGGTATGCCACTCCAGATCTAAAATGATTTCTTGTAATACAGGG------------------------------------------------------------------------------------------------------------------------------------------------------------------------------------------------------------------------------------------------------------------------------------------------------------------------------------------------------------------------------------------------------------------------------------TCTATGTCATGCATGCA-----GTTTT--GATCAAAAGGATTAATTGCGGTTTTTTGGTGTGTGTTTGTAACAGATTATTGAGGAAGGTCCAGTTACAGTGGCTCCTCGTGAGACAGTAAAAGAGCTAGAGCAGGCTGCAAGGAGGCTTGCTAAGGCTGTGGGTTATGTTGGTGCTGCTACGGTTGAATATCTGTACAGCATGGACACTGGCGAATACTATTTTCTGGAGCTTAATCCACGGTTGCAGGTTTGCTCTTTCCAACTATCCTCAGGACTTTTTG-----TTACGGGCAACCG-TTTACATTGTTAAATGGCCTTCA-TTCAGGTTGAGCATCCAGTCACTGAGTGGATAGCGGAAGTAAATTTGCCTGCTGCTCAAGTTGCAGTTGGAATGGGTATACCACTTTGGCAGGTTCCAGGT-AATAATTATACTATAGTAA-GTTTT-----AGATTATGGTTCTTATTATTTCTGTATCTAACTGTATCCCTA-TACAGAGATCAGACGCTTTTATGGAATGGACCATGGAGGTGGCTATGATATTTGGAGGAAAACAGCAGCTCTTGCTACTCCGTTTAACTTTGATGAAGTAGATTCTCAATGGCCCAAGGGTCATTGTGTAGCTGTTAGGATAACTAGTGAGGATCCAGATGATGGATTCAAGCCTACTGGTGGAAAAGTAAAGGTGTGATTTCTTGATGTC--AT-ATCTGTGGTTCAAACACATTACAGTTA--AAACTG-GCTGTATATTGATTTTCTAAT--GTTTCAGGAGATAAGTTTTAAAAGCAAGCCAAATGTTTGGGCCTATTTCTCAGTCAAGGTA---TAAGTTGTTCAAAGCT-TGTTACGGCATCACATTATTTTTAGTTGCTTGGAAATTTGGGCTGCAAGACTTTGTTATTAGAACT--TGTTCTCATTT-GGAATT----CGGTCAAGTATT---A-ACCCAATCAACATACATTTTCAGTC--C----------GG--T---GGAGGCATTCATGAATTTGCTGACTCTCAGTTTGGTATGTAAAATTTGTCCCAGTGAATATCCCTTTCTTATTTTATTTGGTTGCAATGTTTGA-----AAT-ATTGCTCCTTTCATC-ACAGGGCATGTATTTGCTTATGGAGTGTCTAGATCAGCAGCAATAACTAGCATGGCTCTTGCATTAAAAGAGATTCAAATTCGTGGAGAAATTCATTCAAATGTTGATTATACAGTTGATCTCT0000011-0000000101---00000010100000000001--------000011--0000000000000000-1--001100000110--1--001001100110001001-000010000000000001110-1-1000101110000000000-1101
;
END;

[ Indel Character     Sequence Region ]
[ ---------------     --------------- ]
[                                     ]
[ 2267             46-46         ]
[ 2268             48-48         ]
[ 2269             55-56         ]
[ 2270             67-69         ]
[ 2271             70-70         ]
[ 2272             94-95         ]
[ 2273             97-99         ]
[ 2274             99-99         ]
[ 2275             106-108         ]
[ 2276             110-110         ]
[ 2277             112-112         ]
[ 2278             112-113         ]
[ 2279             113-351         ]
[ 2280             114-115         ]
[ 2281             115-115         ]
[ 2282             116-116         ]
[ 2283             148-148         ]
[ 2284             152-390         ]
[ 2285             165-165         ]
[ 2286             173-173         ]
[ 2287             366-366         ]
[ 2288             394-394         ]
[ 2289             401-405         ]
[ 2290             405-405         ]
[ 2291             406-406         ]
[ 2292             410-410         ]
[ 2293             412-413         ]
[ 2294             413-413         ]
[ 2295             414-415         ]
[ 2296             433-438         ]
[ 2297             447-454         ]
[ 2298             448-448         ]
[ 2299             552-552         ]
[ 2300             556-971         ]
[ 2301             569-569         ]
[ 2302             575-575         ]
[ 2303             584-584         ]
[ 2304             586-586         ]
[ 2305             590-590         ]
[ 2306             591-591         ]
[ 2307             595-1014         ]
[ 2308             595-1012         ]
[ 2309             597-598         ]
[ 2310             601-601         ]
[ 2311             613-614         ]
[ 2312             635-635         ]
[ 2313             650-650         ]
[ 2314             990-997         ]
[ 2315             1003-1004         ]
[ 2316             1015-1043         ]
[ 2317             1025-1025         ]
[ 2318             1029-1036         ]
[ 2319             1030-1031         ]
[ 2320             1032-1036         ]
[ 2321             1042-1043         ]
[ 2322             1042-1042         ]
[ 2323             1043-1043         ]
[ 2324             1064-1064         ]
[ 2325             1066-1066         ]
[ 2326             1068-1068         ]
[ 2327             1068-1075         ]
[ 2328             1069-1070         ]
[ 2329             1069-1069         ]
[ 2330             1069-1071         ]
[ 2331             1072-1072         ]
[ 2332             1076-1076         ]
[ 2333             1081-1081         ]
[ 2334             1257-1259         ]
[ 2335             1266-1266         ]
[ 2336             1275-1275         ]
[ 2337             1283-1284         ]
[ 2338             1293-1298         ]
[ 2339             1296-1298         ]
[ 2340             1297-1298         ]
[ 2341             1297-1301         ]
[ 2342             1298-1298         ]
[ 2343             1300-1300         ]
[ 2344             1305-1305         ]
[ 2345             1314-1314         ]
[ 2346             1315-1315         ]
[ 2347             1339-1339         ]
[ 2348             1402-1402         ]
[ 2349             1424-1424         ]
[ 2350             1428-1429         ]
[ 2351             1432-1432         ]
[ 2352             1440-1440         ]
[ 2353             1441-1441         ]
[ 2354             1461-1461         ]
[ 2355             1463-1463         ]
[ 2356             1467-1468         ]
[ 2357             1467-1467         ]
[ 2358             1467-1471         ]
[ 2359             1468-1471         ]
[ 2360             1471-1471         ]
[ 2361             1475-1475         ]
[ 2362             1483-1483         ]
[ 2363             1514-1514         ]
[ 2364             1687-1691         ]
[ 2365             1709-1709         ]
[ 2366             1726-1727         ]
[ 2367             1730-1730         ]
[ 2368             1732-1732         ]
[ 2369             1744-1745         ]
[ 2370             1758-1759         ]
[ 2371             1766-1766         ]
[ 2372             1771-1771         ]
[ 2373             1783-1783         ]
[ 2374             1783-1784         ]
[ 2375             1788-1789         ]
[ 2376             1816-1820         ]
[ 2377             1850-1850         ]
[ 2378             1851-1853         ]
[ 2379             1853-1853         ]
[ 2380             1855-1859         ]
[ 2381             1855-1856         ]
[ 2382             1859-1864         ]
[ 2383             1869-1870         ]
[ 2384             1870-1870         ]
[ 2385             1878-1878         ]
[ 2386             1879-1880         ]
[ 2387             1881-1881         ]
[ 2388             1882-1882         ]
[ 2389             1883-1883         ]
[ 2390             1886-1886         ]
[ 2391             1890-1891         ]
[ 2392             1897-1911         ]
[ 2393             1910-1910         ]
[ 2394             1919-1923         ]
[ 2395             1921-1921         ]
[ 2396             1932-1937         ]
[ 2397             1937-1938         ]
[ 2398             1950-1950         ]
[ 2399             1957-1960         ]
[ 2400             1958-1962         ]
[ 2401             1959-1959         ]
[ 2402             1973-1975         ]
[ 2403             1974-1975         ]
[ 2404             1977-1977         ]
[ 2405             1988-1990         ]
[ 2406             1992-1992         ]
[ 2407             1998-1998         ]
[ 2408             2003-2004         ]
[ 2409             2004-2009         ]
[ 2410             2006-2015         ]
[ 2411             2018-2019         ]
[ 2412             2021-2023         ]
[ 2413             2050-2051         ]
[ 2414             2058-2058         ]
[ 2415             2066-2067         ]
[ 2416             2069-2071         ]
[ 2417             2069-2069         ]
[ 2418             2089-2090         ]
[ 2419             2089-2089         ]
[ 2420             2097-2097         ]
[ 2421             2103-2103         ]
[ 2422             2108-2108         ]
[ 2423             2118-2118         ]
[ 2424             2118-2122         ]
[ 2425             2126-2126         ]
[ 2426             2140-2140         ]
[ 2427             2142-2142         ]
