# Supplementary material for: Evolutionary history of tall fescue morphotypes inferred from molecular phylogenetics of the Lolium-Festuca species complex
Source: BMC Evol Biol. 2010 Oct 12;10:303. doi: 10.1186/1471-2148-10-303 (PMC2958922; doi:10.1186/1471-2148-10-303)
Supplement: Additional file 5 — Sequence alignment of CEN. Sequence alignment, in NEXUS format, used to generate the CEN phylogenetic tree [file 1471-2148-10-303-S5.TXT]

#NEXUS
BEGIN DATA;
	DIMENSIONS NTAX=50 NCHAR=1032;
	FORMAT MISSING=? DATATYPE=DNA GAP=- EQUATE="0=A 1=C";
	OPTIONS GAPMODE=MISSING;
MATRIX

                        [000000000000000000000000000000000000000000000000000000000000000000000000000000000000000000000000000000000000000000000000000000000000000000000000000000000000000000000000000000000000000000000000000000000000000000000000000000000000000000000000000000000000000000000000000000000000000000000000000000000000000000000000000000000000000000000000000000000000000000000000000000000000000000000000000000000000000000000000000000000000000000000000000000000000000000000000000000000000000000000000000000000000000000000000000000000000000000000000000000000000000000000000000000000000000000000000000000000000000000000000000000000000000000000000000000000000000000000000000000000000000000000000000000000000000000000000000000000000000000000000000000000000000000000000000000000000000000000000000000000000000000000000000000000000000000000000000000000000000000000000000000000000000000000000000000000000000000000000000000000000000000000000000000000000000000000000000000000000000000000000000000000000000000000000000000000000000111111111111111111111111111111111]
                        [000000000000000000000000000000000000000000000000000000000000000000000000000000000000000000000000000111111111111111111111111111111111111111111111111111111111111111111111111111111111111111111111111111122222222222222222222222222222222222222222222222222222222222222222222222222222222222222222222222222223333333333333333333333333333333333333333333333333333333333333333333333333333333333333333333333333333444444444444444444444444444444444444444444444444444444444444444444444444444444444444444444444444444455555555555555555555555555555555555555555555555555555555555555555555555555555555555555555555555555556666666666666666666666666666666666666666666666666666666666666666666666666666666666666666666666666666777777777777777777777777777777777777777777777777777777777777777777777777777777777777777777777777777788888888888888888888888888888888888888888888888888888888888888888888888888888888888888888888888888889999999999999999999999999999999999999999999999999999999999999999999999999999999999999999999999999999000000000000000000000000000000000]
                        [000000000111111111122222222223333333333444444444455555555556666666666777777777788888888889999999999000000000011111111112222222222333333333344444444445555555555666666666677777777778888888888999999999900000000001111111111222222222233333333334444444444555555555566666666667777777777888888888899999999990000000000111111111122222222223333333333444444444455555555556666666666777777777788888888889999999999000000000011111111112222222222333333333344444444445555555555666666666677777777778888888888999999999900000000001111111111222222222233333333334444444444555555555566666666667777777777888888888899999999990000000000111111111122222222223333333333444444444455555555556666666666777777777788888888889999999999000000000011111111112222222222333333333344444444445555555555666666666677777777778888888888999999999900000000001111111111222222222233333333334444444444555555555566666666667777777777888888888899999999990000000000111111111122222222223333333333444444444455555555556666666666777777777788888888889999999999000000000011111111112222222222333]
                        [123456789012345678901234567890123456789012345678901234567890123456789012345678901234567890123456789012345678901234567890123456789012345678901234567890123456789012345678901234567890123456789012345678901234567890123456789012345678901234567890123456789012345678901234567890123456789012345678901234567890123456789012345678901234567890123456789012345678901234567890123456789012345678901234567890123456789012345678901234567890123456789012345678901234567890123456789012345678901234567890123456789012345678901234567890123456789012345678901234567890123456789012345678901234567890123456789012345678901234567890123456789012345678901234567890123456789012345678901234567890123456789012345678901234567890123456789012345678901234567890123456789012345678901234567890123456789012345678901234567890123456789012345678901234567890123456789012345678901234567890123456789012345678901234567890123456789012345678901234567890123456789012345678901234567890123456789012345678901234567890123456789012345678901234567890123456789012345678901234567890123456789012]

B.distachyon             CTGTGGAGCCTCTTATTGTTGGTCGGGTGATTGGAGAAGTTCTCGACACATTTAACCCGTGTGTGAAGATGGTAACGACCTATAACTCCAATAAGCTTGTCTTCAACGGCCATGAGCTCTACCCATCAGCAGTTGCATCTAAACCAAGAGTAGAGGTCCAAGGGGGTGACTTGCGATCTTTATTCACATTGGTAGAGTGCACTGAACTCAATTATGGAACTCCATATTCAACTTCTAGTACTTTTTTACTTGCTTTG----TCTTCCCTAATGGCCATAACTATTCATAATTCAGGTTATGACGGACCCAGATGTGCCAGGACCAAGTGACCCATACCAAAGGGAGCACCTTCACTGGTAA-----TCTTCTGCACAGTTATTT--CCAATGGATG-CTTACTGATCAACT-AA---------------------------A---TATTAGTATGTGTTGCTAAGCAAGATAGCAACACAGCTTGC-ATTT--------------ATAAAAATGTGTAATTTCCTGAGCACTTTTATTGGGAGTCATTTTATCATGCCGTTTACACTTACACAGGATTGTTACTGATATACCTGGGACAACTGATGCTTCTT-CGGTAGGTCCTT-CCTCTGAGATTCGAATTGGTCTATTCCATGTTCTCCATTTTTGAACAAATAACCATATATACCTTTTGAATTGCAGGACGGGAGGTAATAAGCTATGAGAGCCCAAAGCCCAACATTGGCATCCACAGGTTCATTTTTGTGCTCTTCAAGCAGAAGCGAAGGCAGACTGTAACTGCACCTTCCTTCAGGGATCATTTCAACACCCGTCAGTTTGCTGAGCAGAATGACCTCGGCCTCCCTGTGGCTGCTGTCTACTTCAATTGTCAGAGAGAAACTGCTGCCAGGAGGCGCTGAAGATTCCAATTCATGTTGTCCCAGTTATAACAAATAAAGGCCTTTGG-AGTTACGAT000000001-1-1-0110001-0--100011----00000000110000000100
PG4012_1                 CTGTGGAGCCTCTTATTGTTGGGCGTGTCATTGGAGAAGTTCTCGATCCATTTAACCCATGTGTGAAGATGGTGGCAACCTATAACTCAAACAAGCTGGTCTTCAATGGCCATGAGCTCTACCCATCAGCAGTTGTATCTAAACCAAGAGTAGAGGTTCAGGGGGGTGACTTGAGATCCTTATTCACATTGGTAGAATGCACTCGAC----TCTTGGAACTCCATATTCAACTTCAAGTA-TTGAATGCTTGTTTTC----TCTTTCGCAGTGGCCATAATTATTCATATTTCAGGTTATGACGGACCCAGATGTGCCAGGACCAAGTGATCCATATCTACGGGAGCATCTTCACTGGTAA-CCTTTCTCATGCACAGTTTTTT--CTGCTGGGTG-GCTACTAAGCACCTAAA------------------------T--A---TATTAGTATATGTTGCTAAGGAAGATATCAGTACATCTTCT-TCTT------GCACATATAGACAGAGAGACTATTTTACCAGCACTTCCAATGAGAGTCATTTACCAATACCTTTTGCACTTACACAGGATTGTCAGTAATATACCCGGGACAACAGATGCTTCATTTGGTAGGTCCTT-CTCTGAGATTTGA-ATTGGTATATTCTATGTTCTGCA-TTTTGAATGAATAACCAT--TCTCCTTTTGAATTGCAGGGGGGGAGGTCATAAGCTATGAGAGCCCAAAGCCCAACATTGGAATCCACAGGTTCATTTTTGTGCTCTTCAAGCAGAAGCGAAGGCAGACTGTATCTGTGCCTTCCTTCAGAGATCATTTCAACACCCGCCAGTTTGCTGTGGATAATGATCTTGGCCTCCCTGTGGCTGCTGTTTACTTCAATTGTCAGAGAGAGACTGCTGCCAGGAGGCGCTGAAAATCAAGTTCTTGGTTATCCCAGTTGTGCCAAATAAAGGCCTTTGG-AGTTTTGCA001-01001-011-010000010011000101--000000000011101000100
Resolute_1               CTGTGGAGCCTCTTATTGTTGGGCGTGTCATTGGAGAAGTTCTCGATCCATTTAACCCATGTGTGAAGATGGTGGCAACCTATAACTCAAACAAGCTGGTCTTCAATGGCCATGAGCTCTACCCATCAGCAGTTGTATCTAAACCAAGAGTAGAGGTTCAGGGGGGTGACTTGAGATCCTTATTCACATTGGTAGAATGCACTCGAC----TCTTGGAACTCCATATTCAACTTCAAGTA-TTGAATGCTTGTTTTC----TCTTTCGCAGTGGCCATAATTATTCATATTTCAGGTTATGACGGACCCAGATGTGCCAGGACCAAGTGATCCATATCTACGGGAGCATCTTCACTGGTAA-CCTTTCTCATGCACAGTTTTTT--CTGCTGGGTG-GCTACTAAGCACCTAAA------------------------T--A---TATTAGTATATGTTGCTAAGGAAGATATCAGTACATCTTCT-TCTT------GCACATATAGACAGAGAGACTATTTTACCAGCACTTCCAATGAGAGTCATTTACCAATACCTTTTGCACTTACACAGGATTGTCAGTAATATACCCGGGACAACAGATGCTTCATTTGGTAGGTCCTT-CTCTGAGATTTGA-ATTGGTATATTCTATGTTCTGCA-TTTTGAATGAATAACCAT--TCTCCTTTTGAATTGCAGGGGGGGAGGTCATAAGCTATGAGAGCCCAAAGCCCAACATTGGAATCCACAGGTTCATTTTTGTGCTCTTCAAGCAGAAGCGAAGGCAGACTGTATCTGTGCCTTCCTTCAGAGATCATTTCAACACCCGCCAGTTTGCTGTGGATAATGATCTTGGCCTCCCTGTGGCTGCTGTTTACTTCAATTGTCAGAGAGAGACTGCTGCCAGGAGGCGCTGAAAATCAAGTTCTTGGTTATCCCAGTTGTGCCAAATAAAGGCCTTTGG-AGTTTTGCA001-01001-011-010000010011000101--000000000011101000100
PG4012_2                 CTGTGGAGCCTCTTATTGTTGGGCGTGTCATTGGAGAAGTTCTCGATCCATTTAACCCATGTGTGAAGATGGTAGCAACCTATAACTCAAACAAGCTGGTCTTCAATGGCCATGAGCTCTACCCATCAGCAGTTGTATCTAAACCAAGGGTAGAGGTTCAGGGGGGTGACTTGCGATCCTTATTCACACTGGTAGAGTGCACTCGACTTGATCTTGGAACTCCATATTCAACTTCGAGTA-TTGTATGCTTGTTTTT----TCTTTCGCGGTGGCCATAATTATTCATATTTCAGGTTATGACGGACCCAGATGTGCCAGGACCAAGTGATCCATATCTACGGGAGCATCTTCACTGGTAA-CCTTTCTCATGCACAGTTTTTTTTCTGCTGGGTG-GCTACTAAGCACCTAGA------------------------T--A---TATTAGTATATGTTGCTAAGGAAGATAACAGTACATCTTCT-TCTT----GCACATATATAAACAGAGAGACTATTTTACGAGCACTTCTAATGAGAGTCATTTACCAATACCTTTTACACTTACACAGGATTGTTAGTAATATACCTGGGACAACAGATGCTTCATTTGGTAGGTCCTT-CTCTGAGATTTAA-ATTGGTATATTCTATGTTCTGCA-TTTTGAATGAATAACCAT--TGACCTTTTGAATTGCAGGGGGGGAGGTCATAAGCTATGAGAGCCCAAAGCCCAACATTGGAATCCACAGGTTCATTTTTGTGCTCTTCAAGCAGAAGCGAAGGCAGACTGTATCTGTGCCTTCCTTCAGGGATCATTTCAACACCCGCCAGTTTGCTGTGGATAATGATCTTGGCCTCCCTGTGGCTGCTGTTTACTTCATTTGTCAGAGAGAGACTGCTGCCAGGAGGCGCTGAAAATCATGTTCT-CGTTATCCCAGTTGTGCCAAATAAAGG--------C------CA000001001-01000100000100110001001-00000000001110111--1-
Resolute_2               CTGTGGAGCCTCTTATTGTTGGGCGTGTCATTGGAGAAGTTCTCGATCCATTTAACCCATGTGTGAAGATGGTAGCAACCTATAACTCAAACAAGCTGGTCTTCAATGGCCATGAGCTCTACCCATCAGCAGTTGTATCTAAACCAAGGGTAGAGGTTCAGGGGGGTGACTTGCGATCCTTATTCACACTGGTAGAGTGCACTCGACTTGATCTTGGAACTCCATATTCAACTTCGAGTA-TTGTATGCTTGTTTTT----TCTTTCGCGGTGGCCATAATTATTCATATTTCAGGTTATGACGGACCCAGATGTGCCAGGACCAAGTGATCCATATCTACGGGAGCATCTTCACTGGTAA-CCTTTCTCATGCACAGTTTTTTT-CTGCTGGGTG-GCTACTAAGCACCTAGA------------------------T--A---TATTAGTATATGTTGCTAAGGAAGATAACAGTACATCTTCT-TCTT----GCACATATATAAACAGAGAGACTATTTTACGAGCACTTCTAATGAGAGTCATTTACCAATACCTTTTACACTTACACAGGATTGTTAGTAATATACCTGGGACAACAGATGCTTCATTTGGTAGGTCCTT-CTCTGAGATTTAA-ATTGGTATATTCTATGTTCTGCA-TTTTGAATGAATAACCAT--TGACCTTTTGAATTGCAGGGGGGGAGGTCATAAGCTATGAGAGCCCAAAGCCCAACATTGGAATCCACAGGTTCATTTTTGTGCTCTTCAAGCAGAAGCGAAGGCAGACTGTATCTGTGCCTTCCTTCAGGGATCATTTCAACACCCGCCAGTTTGCTGTGGATAATGATCTTGGCCTCCCTGTGGCTGCTGTTTACTTCAATTGTCAGAGAGAGACTGCTGCCAGGAGGCGCTGAAAATCATGTTCT-CGTTATCCCAGTTGTGCCAAATAAAGG--------C------CA000001001-01010100000100110001001-00000000001110111--1-
Quantum_2                CTGTGGAACCTCTTATTGTTGGGCGTGTCATTGGAGAAGTTCTCGATCCATTTAACCCATGTGTGAAGATGGTGGCAACCTATAACTCAAACAAGCTGGTCTTCAATGGCCATGAGCTCTACCCATCAGCAGTTGTATCTAAACCAAGAGTAGAGGTTCAGGGGGGTGACTTGAGATCCTTATTCACATTGGTAGAATGCACTCGAC----TCTTGGAACTCCATATTCAACTTCAAGTA-TTGAATGCTTGTTTTC----TCTTTCGCAGTGGCCATAATTATTCATATTTCAGGTTATGACGGACCCAGATGTGCCAGGACCAAGTGATCCATATCTACGGGAGCATCTTCACTGGTAA-CCTTTCTCATGCACAGTTTTTTT-CTGCTGGGTG-GCTACTAAGCACCTAAA------------------------T--A---TATTAGTATATGTTGCTAAGGAAGATATCAGTACATCTTCT-TCTT------GCACATATAGACAGAGAGACTATTTTACCAGCACTTCCAATGAGAGTCATTTACCAATATCTTTTGCACTTACACAGGATTGTCAGTAATATACCCGGGACAACAGATGCTTCATTTGGTAGGTCCTT-CTCTGAGATTTGA-ATTGGTATATTCTATGTTCTGCA-TTTTGAATGAATAACCAT--TCTCCTTTTGAATTGCAGGGGGGGAGGTCATAAGCTATGAGAGCCCAAAGCCCAACATTGGAATCCACAGGTTCATTTTTGTGCTCTTCAAGCAGAAGCGAAGGCAGACTGTATCTGTGCCTTCCTTCAGGGATCATTTCAACACCCGCCAGTTTGCTGCGGATAATGATCTTGGCCTCCCTGTGGCTGCTGTTTACTTCAATTGTCAGAGAGAGACTGCTGCCAGGAGGCGCTAAAAATCAAGTTCTTGGTTATCCCAGTTGTGCCAAATAAAGGCCTTTGG-AGTTTTGCA001-01001-0101010000010011000101--000000000011101000100
Quantum_3                CTGTGGAGCCTCTTATTGTTGGGCGTGTCATTGGAGAAGTTCTCGATCCATTTAACCCATGTGTGAAGATGGTAGCAACCTATAACTCAAACAAGCTGGTCTTCAATGGCCATGAGCTCTACCCATCAGCAGTTGTATCTAAACCAAGAGTAGAGGTTCAGGGGGGTGACTTGCGATCCTTATTCACATTGGTAGAATGCACTTGACTCGATCTTGGAACTCCATATTCAACTTCAAGTA-TTGTATGCTTGTTTTT----TCTTTCGCAGTGGCCATAATTATTCATATTTCAGGTTATGACGGACCCAGATGTGCCAGGACCAAGTGATCCATATCTACGGGAGCATCTTCACTGGTAA-CCTTTCTCATGCACAGTTTTTT--CTGCTGGGTG-GCTACTAAGCACCTAAA------------------------T--A---TATTAGTATATGTTGCTAAGGAAGATATCAGTACATCTTCT-TCTT----GCACATATATAGACAGAGAGACTATTTTACCGGCACTTCCAATGAGAGTCATTTACCAATACCTTTTACACTTACACAGGATTGTCAGTAATATACCTGGGACAACAGATGCTTCATTTGGTAGGTCCTT-CTCTGAGATTTGA-ATTGGTATATTCTATGTTCTGCA-TTTTGAATGAATAACCAT--TGTCCTTTTGAATTGCAGGTGGGGAGGTCATAAGCTATGAGAGCCCAAAGCCCAACATTGGAATCCACAGGTTCATTTTTGTGCTCTTCAAGCAGAAGCGAAGGCAGACTGTATCTGTGCCTTCCTTCAGGGATCATTTCAACACCCGCCAGTTTGCTGTGGATAATGATCTTGGACTCCCTGTGGCTGCTGTTTACTTCAATTGTCAGAGAGAGACTGCTGCCAGGAGGCGCTGAAAATCAAGTACTTGGTTATCCCAGTTGTGCCAAATAAAGGCCTTTGG-AGTTTTGCA000001001-011-0100000100110001001-000000000011101000100
Torpedo_1                CTGTGGAGCCTCTTATTGTTGGGCGTGTCATTGGAGAAGTTCTCGATCCATTTAACCCATGTGTGAAGATGGTGGCAACCTATAACTCAAACAAGCTGGTCTTCAATGGCCATGAGCTCTACCCATCAGCAGTTGTATCTAAACCAAGAGTAGAGGTTCAGGGGGGTGACTTGAGATCCTTATTCACATTGGTAGAATGCACTCGAC----TCTTGGAACTCCATATTCAACTTCAAGTA-TTGAATGCTTGTTTTC----TCTTTCGCAGTGGCCATAATTATTCATATTTCAGGTTATGACGGACCCAGATGTGCCAGGACCAAGTGATCCATATCTACGGGAGCATCTTCACTGGTAA-CCTTTCTCATGCACAGTTTTTT--CTGCTGGGTG-GCTACTAAGCACCTAAA------------------------T--A---TATTAGTATATGTTGCTAAGGAAGATATCAGTACATCTTCT-TCTT------GCACATATAGACAGAGAGACTATTTTACCAGCACTTCCAATGAGAGTCATTTACCAATACCTTTTGCACTTACACAGGATTGTCAGTAATATACCCGGGACAACAGATACTTCATTTGGTAGGTCCTT-CTCTGAGATTTGA-ATTGGTATATTCTATGTTCTGCA-TTTTGAATGAATAACCAT--TCTCCTTTTGAATTGCAGGGGGGGAGGTCATAAGCTATGAGAGCCCAAAGCCCAACATTGGAATCCACAGGTTCATTTTTGTGCTCTTCAAGCAGAAGCGAAGGCAGACTGTATCTGTGCCTTCCTTCAGGGATCATTTCAACACCCGCCAGTTTGCTGTGGATAATGATCTTGGCCTCCCTGTGGCTGCTGTTTACTTCAATTGTCAGAGAGAGACTGCTGCCAGGAGGCGCTAAAAATCAAGTTCTTGGTTATCCCAGTTGTGCCAAATAAAGGCCTTTGG-AGTTTTGCA001-01001-011-010000010011000101--000000000011101000100
Torpedo_2                CTGTGGAGCCTCTTATTGTTGGGCGTGTCATTGGAGAAGTTCTCGATCCATTTAACCCATGTGTGAAGATGGTAGCAACCTATAACTCAAACAAGCTGGTCTTCAATGGCCATGAGCTCTACCCATCAGCAGTTGTATCTAAACCAAGAGTAGAGGTTCAGGGGGGTGACTTGCGATCCTTATTCACATTGGTAGAATGCACTTGACTCGATCTTGGAACTCCATATTCAACTTCAAGTA-TTGTATGCTTGTTTTT----TCTTTCGCAGTGGCCATAATTATTCATATTTCAGGTTATGACGGACCCAGATGTGCCAGGACCAAGTGATCCATATCTACGGGAGCATCTTCACTGGTAA-CCTTTCTCATGCACAGTTTTTT--CTGCTGGGTG-GCTACTAAGCACCTAAA------------------------T--A---TATTAGTATATGTTGCTAAGGAAGATATCAGTATATCTTCT-TCTT----GCACATATATAGACAGAGAGACTATTTTACCAGCACTTCCAATGAGAGTCATTAACCAATACCTTTTACACTTACACAGGATTGTCAGTAATATACCTGGGACAACAGATGCTTCATTTGGTAGGTCCTT-CTCTGAGATTTGA-ATTGGTATATTCTATGTTCTGCA-TTTTGAATGAATAACCAT--TGTCCTTTTGAATTGCAGGTGGGGAGGTCATAAGCTATGAGAGCCCAAAGCCCAACATTGGAATCCACAGGTTCATTTTTGTGCTCTTCAAGCAGAAGCGAAGGCAGACTGTATCTGTGCCTTCCTTCAGGGATCATTTCAACACCCGCCAGTTTGCTGTGGATAATGATCTTGGACTCCCTGTGGCTGCTGTTTACTTCAATTGTCAGAGAGAGACTGCTGCCAGGAGGCGCTGAAAATCAAGTACTTGGTTATCCCAGTTGTGCCAAATAAAGGCCTTTGG-AGTTTTGCA000001001-011-0100000100110001001-000000000011101000100
KY31_2                   CTGTGGAGCCTCTTATTGTTGGGCGTGTGATTGGAGAAGTTCTCGATCCATTTAACCCATGTGTGAAGATGGTAGCAACCTATAACTCAAACAAGCTGGTCTTCAATGGCCATGAGCTCTACCCATCAGCAGTTGTATCTAAACCAAGAGTAGAGGTTCAGGGGGGTGACTTGCGATCCTTATTCACATTGGTAGAGTGCACTCGACTTGATCTTGGAACTCCATATTCAACTTCAAGTA-TTGTATGCTTGTTTTT----TCTTTCGCGGTGGCCATAATTATTCATATTTCAGGTTATGACGGACCCAGATGTGCCAGGACCAAGTGATCCATATCTACGGGAGCATCTTCACTGGTAA-CCTTTCTCATGCACAGTTTTTT--CTGCTGGGTG-GCTACTAAGCACCTAGA------------------------T--A---TATTAGTATATGTTGCTAAGGAAGATAGCAGCACATCTTCT-TCTT-CTTGCACATATATAGACAGAGAGACTATTTTACGAGCACTTCTAATGAGAGTCATTTACCAATAACTTTTACACTTACACAGGATTGTTAGTAATATACCTGGGACAACAGATGCTTCATTTGGTAGGTCCTT-CTCTGAGATTTGA-ATTGGTATATTCTATGTTCTGCA-TTTTGAATGAATAACCAT--TGACCTTTTGAATTGCAGGGGGGGAGGTCATAAGCTATGAGAGCCCAAAGCCCAACATTGGAATCCACAGGTTCATTTTTGTGCTCTTCAAGCAGAAGCGAAGGCAGACTGTATCTGTGCCTTCCTTCAGGGATCATTTCAACACCCGCCAGTTTGCTGTGAATAATGATCTTGGCCTCCCTGTGGCTGCTGTTTACTTCAATTGTCAGAGAGAGACTGCTGCCAGGAGGCGCTGAAAATCAAGTTCT-CGTTATCCCAGTTGTGCCAAATAAAGGCCTTTGG-AGTTTTGCA000001001-011-01000001001100010001000000000011101100100
Jesup_3                  CTGTGGAGCCTCTTATTGTTGGGCGTGTGATTGGAGAAGTTCTCGATCCATTTAACCCATGTGTGAAGATGGTAGCAACCTATAACTCAAACAAGCTGGTCTTCAATGGCCATGAGCTCTACCCATCAGCAGTTGTATCTAAACCAAGAGTAGAGGTTCAGGGGGGTGACTTGCGATCCTTATTCACATTGGTAGAGTGCACTCGACTTGATCTTGGAACTCCATATTCAACTTCAAGTA-TTGTATGCTTGTTTTT----TCTTTCGCGGTGGCCATAATTATTCATATTTCAGGTTATGACGGACCCAGATGTGCCAGGACCAAGTGATCCATATCTACGGGAGCATCTTCACTGGTAA-CCTTTCTCATGCACAGTTTTTT--CTGCTGGGTG-GCTACTAAGCACCTAGA------------------------T--A---TATTAGTATATGTTGCTAAGGAAGATAGCAGCACATCTTCT-TCTT-CTTGCACATATATAGACAGAGAGACTATTTTACGAGCACTTCTAATGAGAGTCATTTACCAATAACTTTTACACTTACACAGGATTGTTAGTAATATACCTGGGACAACAGATGCTTCATTTGGTAGGTCCTT-CTCTGAGATTTGA-ATTGGTATATTCTATGTTCTGCA-TTTTGAATGAATAACCAT--TGACCTTTTGAATTGCAGGGGGGGAGGTCATAAGCTATGAGAGCCCAAAGCCCAACATTGGAATCCACAGGTTCATTTTTGTGCTCTTCAAGCAGAAGCGAAGGCAGACTGTATCTGTGCCTTCCTTCAGGGATCATTTCAACACCCGCCAGTTTGCTGTGAATAATGATCTTGGCCTCCCTGTGGCTGCTGTTTACTTCAATTGTCAGAGAGAGACTGCTGCCAGGAGGCGCTGAAAATCAAGTTCT-CGTTATCCCAGTTGTGCCAAATAAAGGCCTTTGG-AGTTTTGCA000001001-011-01000001001100010001000000000011101100100
CT2093R_3                CTGTGGAGCCTCTTATTGTTGGGCGTGTGATTGGAGAAGTTCTCGATCCATTTAACCCATGTGTGAAGATGGTAGCAACCTATAACTCAAACAAGCTGGTCTTCAATGGCCATGAGCTCTACCCATCAGCAGTTGTATCTAAACCAAGAGTAGAGGTTCAGGGGGGTGACTTGCGATCCTTATTCACATTGGTAGAGTGCACTCGACTTGATCTTGGAACTCCATATTCAACTTCAAGTA-TTGTATGCTTGTTTTT----TCTTTCGCGGTGGCCATAATTATTCATATTTCAGGTTATGACAGACCCAGATGTGCCAGGACCAAGTGATCCATATCTACGGGAGCATCTTCACTGGTAA-CCTTTCTCATGCACAGTTTTTT--CTGCTGGGTG-GCTACTAAGCACCTAGA------------------------T--A---TATTAGTATATGTTGCTAAGGAAGATAGCAGCACATCTTCT-TCTT-CTTGCACATATATAGACAGAGAGACTATTTTACGAGCACTTCTACTGAGAGTCATTTACCAATAACTTTTACACTTACACAGGATTGTTAGTAATATACCTGGGACAACAGATGCTTCATTTGGTAGGTCCTT-CTCTGAGATTTGA-ATTGGTATATTCTATGTTCTGCA-TTTTGAATGAATAACCAT--TGACCTTTTGAATTGCAGGGGAGGAGGTCATAAGCTATGAGAGCCCAAAGCCCAACATTGGAATCCACAGGTTCATTTTTGTGCTCTTCAAGCAGAAGCGAAGGCAGACTGTATCTGTGCCTTCCTTCAGGGATCATTTCAACACCCGCCAGTTTGCTGTGGATAATGATCTTGGCCTCCCTGTGGCTGCTGTTTACTTCAATTGTCAGAGAGAGACTGCTGCCAGGAGGCGCTGAAAATCAAGTTCT-CGTTATCCCAGTTGTGCCAAATAAAGGCCTTTGG-AGTTTTGCA000001001-011-01000001001100010001000000000011101100100
Quantum_1                CTGTGGAGCCTCTTATTGTTGGGCGTGTGATTGGAGAAGTTCTCGATCCATTTAACCCATGTGTGAAGATGGTAGCAACCTATAACTCAAACAAGCTGGTCTTCAATGGCCATGAGCTCTACCCATCAGCAGTTGTATCTAAACCAAGAGTAGAGGTTCAGGGGGGTGACTTGCGATCCTTATTCACATTGGTAGAGTGCACTCGACTTGATCTTGGAACTCCATATTCAACTTCAAGTA-TTGTATGCTTGTTTTT----TCTTTCGCGGTGGCCATAATTATTCATATTTCAGGTTATGACGGACCCAGATGTGCCAGGACCAAGTGATCCATATCTACGGGAGCATCTTCACTGGTAA-CCTTTCTCATGCACAGTTTTTT--CTGCTGGGTG-GCTACTAAGCACCTAGA------------------------T--A---TATTAGTATATGTTGCTAAGGAAGATAGCAGCACATCTTCT-TCTT-CTTGCACATATATAGACAGAGAGACTATTTTACGAGCACTTCTAATGAGAGTCATTTACCAATAACTTTTACACTTACACAGGATTGTTAGTAATATACCTGGGACAACAGATGCTTCATTTGGTAGGTCCTT-CTCTGAGATTTGA-ATTGGTATATTCTATGTTCTGCA-TTTTGAATGAATAACCAT--TGACCTTTTGAATTGCAGGGGGGGAGGTCATAAGCTATGAGAGCCCAAAGCCCAACATTGGAATCCACAGGTTCATTTTTGTGCTCTTCAAGCAGAAACGAAGGCAGACTGTATCTGTGCCTTCCTTCAGGGATCATTTCAACACCCGCCAGTTTGCTGTGAATAATGATCTTGGCCTCCCTGTGGCTGCTGTTTACTTCAATTGTCAGAGAGAGACTGCTGCCAGGAGGCGCTGAAAATCAAGTTCT-CGTTATCCCAGTTGTGCCAAATAAAGGCCTTTGG-AGTTTTGCA000001001-011-01000001001100010001000000000011101100100
Torpedo_3                CTGTGGAGCCTCTTATTGTTGGGCGTGTGATTGGAGAAGTTCTCGATCCATTTAACCCATGTGTGAAGATGGTAGCAACCTATAACTCAAACAAGCTGGTCTTCAATGGCCATGAGCTCTACCCATCAGCAGTTGTATCTAAACCAAGAGTAGAGGTTCAGGGGGGTGACTTGCGATCCTTATTCACATTGGTAGAGTGCACTCGACTTGATCTTGGAACTCCATATTCAACTTCAAGTA-TTGTATGCTTGTTTTT----TCTTTCGCGGTGGCCATAATTATTCATATTTCAGGTTATGACAGACCCAGATGTGCCAGGACCAAGTGATCCATATCTACGGGAGCATCTTCACTGGTAA-CCTTTCTCATGCACAGTTTTTT--CTGCTGGGTG-GCTACTAAGCACCTAGA------------------------T--A---TATTAGTATATGTTGCTAAGGAAGATAGCAGCACATCTTCT-TCTT-CTTGCACATATATAGACAGAGAGACTATTTTACGAGCACTTCTACTGAGAGTCATTTACCAATAACTTTTACACTTACACAGGATTGTTAGTAATATACCTGGGACAACAGATGCTTCATTTGGTAGGTCCTT-CTCTGAGATTTGA-ATTGGTATATTCTATGTTCTGCA-TTTTGAATGAATAACCAT--TGACCTTTTGAATTGCAGGGGAGGAGGTCATAAGCTATGAGAGCCCAAAGCCCAACATTGGAATCCACAGGTTCATTTTTGTGCTCTTCAAGCAGAAGCGAAGGCAGACTGTATCTGTGCCTTCCTTCAGGGATCATTTCAACACCCGCCAGTTTGCTGTGGATAATGATCTTGGCCTCCCTGTGGCTGCTGTTTACTTCAATTGTCAGAGAGAGACTGCTGCCAGGAGGCGCTGAAAATCAAGTTCT-CGTTATCCCAGTTGTGCCAAATAAAGGCCTTTGG-AGTTTTGCA000001001-011-01000001001100010001000000000011101100100
KY31_1                   CTGTGGAGCCTCTTATTGTTGGGCGTGTCATTGGAGAAGTTCTCGATCCATTTAACCCATGTGTGAAGATGGTGGCAACCTATAACTCAAACAAGCTGGTCTTCAATGGCCATGAGCTCTACCCATCAGCAGTTGTATCTAAACCAAGAGTAGAGGTTCAGGGGGGTGACTTGAGATCCTTATTCACATTGGTAGAATGCACTCGAC----TCTTGGAACTCCATATTCAACTTCAAGTA-TTGAATGCTTGTTTTC----TCTTTCGCAGTGGCCATAATTATTCATATTTCAGGTTATGACGGACCCAGATGTGCCAGGACCAAGTGATCCATATCTACGGGAGCATCTTCACTGGTAA-CCTTTCTCATGCACAGTTTTTT--CTGCTGGGTG-GCTACTAAGCACCTAAA------------------------T--A---TATTAGTATATGTTGCTAAGGAAGATATCAGTACATCTTCT-TCTT------GCACATATAGACAGAGAGACTATTTTACCAGCACTTCCAATGAGAGTCATTTACCAATACCTTTTGCACTTACACAGGATTGTCAGTAATATACCCGGGACAACAGATGCTTCATTTGGTAGGTCCTT-CTCTGAGATTTGA-ATTGGTATATTCTATGTTCTGCA-TTTTGAATGAATAACCAT--TCTCCTTTTGAATTGCAGGGGGGGAGGTCATAAGCTATGAGAGCCCAAAGCCCAACATTGGAATCCACAGGTTCATTTTTGTGCTCTTCAAGCAGAAGCGAAGGCAGACTGTATCTGTGCCTTCCTTCAGGGATCATTTCAACACCCGCCAGTTTGCTGTGGATAATGATCTTGGCCTCCCTGTGGCTGCTGTTTACTTCAATTGTCAGAGAGAGACTGCTGCCAGGAGGCGCTAAAAATCAAGTTCTTGGTTATCCCAGTTGTGCCAAATAAAGGCCTTTGG-AGTTTTGCA001-01001-011-010000010011000101--000000000011101000100
KY31_3                   CTGTGGAGCCTCTTATTGTTGGGCGTGTCATTGGAGAAGTTCTAGATCCATTTAACCCATGTGTGAAGATGGTAGCAACCTATAACTCAAACAAGCTGGTCTTCAATGGCCATGAGCTCTACCCATCAGCAGTTGTATCTAAACCAAGAGTAGAGGTTCAGGGGGGTGACTTGCGATCCTTATTCACATTGGTAGAATGCACTTGACTCGATCTTGGAACTCCATATTCAACTTCAAGTA-TTGTATGCTTGTTTTT----TCTTTCGCAGTGGCCATAATTATTCATATTTCAGGTTATGACGGACCCAGATGTGCCAGGACCAAGTGATCCATATCTACGGGAGCACCTTCACTGGTAA-CCTTTCTCATGCACAGTTTTTT--CTGCTGGGTG-GCTACTAAGCACCTAAA------------------------T--A---TATTAGTATATGTTGCTAAGGAAGATATCAGTACATCTTCT-TCTT----GCACATATATAGACAGAGAGACTATTTTACCAGCACTTCCAATGAGAGTCATTTACCAATACCTTTTACACTTACACAGGATTGTCAGTAATATACCTGGGACAACAGATGCTTCATTTGGTAGGTCCTT-CTCTGAGATTTGA-ATTGGTATATTCTATGTTCTGCA-TTTTGAATGAATAACCAT--TGTCCTTTTGAATTGCAGGTGGGGAGGTCATAAGCTATGAGAGCCCAAAGCCCAACATTGGAATCCACAGGTTCATTTTTGTGCTCTTCAAGCAGAAGCGAAGGCAGACTGTATCTGTGCCTTCCTTCAGGGATCATTTCAACACCCGCCAGTTTGCTGTGGATAATGATCTTGGACTCCCTGTGGCTGCTGTTTACTTCAATTGTCAGAGAGAGACTGCTGCCAGGAGGCGCTGAAAATCAAGTACTTGGTTATCCCAGTTGTGCCAAATAAAGGCCTTTGG-AGTTTTGCA000001001-011-0100000100110001001-000000000011101000100
Jesup_1                  CTGTGGAGCCTCTTATTGTTGGGCGTGTCATTGGAGAAGTTCTCGATCCATTTAACCCATGTGTGAAGATGGTAGCAACCTATAACTCAAACAAGCTGGTCTTCAATGGCCATGAGCTCTACCCATCAGCAGTTGTATCTAAACCAAGAGTAGAGGTTCAGGGGGGTGACTTGCGATCCTTATTCACATTGGTAGAATGCACTTGACTCGATCTTGGAACTCCATATTCAACTTCAAGTA-TTGTATGCTTGTTTTT----TCTTTCGCAGTGGCCATAATTATTCATATTTCAGGTTATGACGGACCCAGATGTGCCAGGACCAAGTGATCCATATCTACGGGAGCATCTTCACTGGTAA-CCTTTCTCATGCACAGTTTTTT--CTGCTGGGTG-GCTACTAAGCACCTAAA------------------------T--A---TATTAGTATATGTTGCTAAGGAAGATATCAGTACATCTTCT-TCTT----GCACATATATAGACAGAGAGACTATTTTACCGGCACTTCCAATGAGAGTCATTTACCAATACCTTTTACACTTACACAGGATTGTCAGTAATATACCTGGGACAACAGATGCTTCATTTGGTAGGTCCTT-CTCTGAGATTTGA-ATTGGTATATTCTATGTTCTGCA-TTTTGAATGAATAACCAT--TGTCCTTTTGAATTGCAGGTGGGGAGGTCATAAGCTATGAGAGCCCAAAGCCCAACATTGGAATCCACAGGTTCATTTTTGTGCTCTTCAAGCAGAAGCGAAGGCAGACTGTATCTGTGCCTTCCTTCAGGGATCATTTCAACACCCGCCAGTTTGCTGTGGATAATGATCTTGGACTCCCTGTGGCTGCTGTTTACTTCAATTGTCAGAGAGAGACTGCTGCCAGGAGGCGCTGAAAATCAAGTACTTGGTTATCCCAGTTGTGCCAAATAAAGGCCTTTGG-AGTTTTGCA000001001-011-0100000100110001001-000000000011101000100
Jesup_2                  CTGTGGAACCTCTTATTGTTGGGCGTGTCATTGGAGAAGTTCTCGATCCATTTAACCCATGTGTGAAGATGGTGGCAACCTATAACTCAAACAAGCTGGTCTTCAATGGCCATGAGCTCTACCCATCAGCAGTTGTATCTAAACCAAGAGTAGAGGTTCAGGGGGGTGACTTGAGATCCTTATTCACATTGGTAGAATGCACTCGAC----TCTTGGAACTCCATATTCAACTTCAAGTA-TTGAATGCTTGTTTTC----TCTTTCGCAGTGGCCATAATTATTCATATTTCAGGTTATGACGGACCCAGATGTGCCAGGACCAAGTGATCCATATCTACGGGAGCATCTTCACTGGTAA-CCTTTCTCATGCACAGTTTTTT--CTGCTGGGTG-GCTACTAAGCACCTAAA------------------------T--A---TATTAGTATATGTTGCTAAGGAAGATATCAGTACATCTTCT-TCTT------GCACATATAGACAGAGAGACTATTTTACCAGCACTTCCAATGAGAGTCATTTACCAATATCTTTTGCACTTACACAGGATTGTCAGTAATATACCCGGGACAACAGATGCTTCATTTGGTAGGTCCTT-CTCTGAGATTTGA-ATTGGTATATTCTATGTTCTGCA-TTTTGAATGAATAACCAT--TCTCCTTTTGAATTGCAGGGGGGGAGGTCATAAGCTATGAGAGCCCAAAGCCCAACATTGGAATCCACAGGTTCATTTTTGTGCTCTTCAAGCAGAAGCGAAGGCAGACTGTATCTGTGCCTTCCTTCAGGGATCATTTCAACACCCGCCAGTTTGCTGCGGATAATGATCTTGGCCTCCCTGTGGCTGCTGTTTACTTCAATTGTCAGAGAGAGACTGCTGCCAGGAGGCGCTAAAAATCAAGTTCTTGGTTATCCCAGTTGTGCCAAATAAAGGCCTTTGG-AGTTTTGCA001-01001-011-010000010011000101--000000000011101000100
CT2093R_1                CTGTGGAGCCTCTTATTGTTGGGCGTGTCATTGGAGAAGTTCTCGATCCATTTAACCCATGTGTGAAGATGGTAGCAACCTATAACTCAAACAAGCTGGTCTTCAATGGCCATGAGCTCTACCCATCAGCAGTTGTATCTAAACCAAGAGTAGAGGTTCAGGGGGGTGACTTGCGATCCTTATTCACATTGGTAGAATGCACTTGACTCGATCTTGGAACTCCATATTCAACTTCAAGTA-TTGTATGCTTGTTTTT----TCTTTCGCAGTGGCCATAATTATTCATATTTCAGGTTATGACGGACCCAGATGTGCCAGGACCAAGTGATCCATATCTACGGGAGCATCTTCACTGGTAA-CCTTTCTCATGCACAGTTTTTT--CTGCTGGGTG-GCTACTAAGCACCTAAA------------------------T--A---TATTAGTATATGTTGCTAAGGAAGATATCAGTATATCTTCT-TCTT----GCACATATATAGACAGAGAGACTATTTTACCAGCACTTCCAATGAGAGTCATTAACCAATACCTTTTACACTTACACAGGATTGTCAGTAATATACCTGGGACAACAGATGCTTCATTTGGTAGGTCCTT-CTCTGAGATTTGA-ATTGGTATATTCTATGTTCTGCA-TTTTGAATGAATAACCAT--TGTCCTTTTGAATTGCAGGTGGGGAGGTCATAAGCTATGAGAGCCCAAAGCCCAACATTGGAATCCACAGGTTCATTTTTGTGCTCTTCAAGCAGAAGCGAAGGCAGACTGTATCTGTGCCTTCCTTCAGGGATCATTTCAACACCCGCCAGTTTGCTGTGGATAATGATCTTGGACTCCCTGTGGCTGCTGTTTACTTCAATTGTCAGAGAGAGACTGCTGCCAGGAGGCGCTGAAAATCAAGTACTTGGTTATCCCAGTTGTGCCAAATAAAGGCCTTTGG-AGTTTTGCA000001001-011-0100000100110001001-000000000011101000100
CT2093R_2                CTGTGGAGCCTCTTATTGTTGGGCGTGTCATTGGAGAAGTTCTCGATCCATTTAACCCATGTGTGAAGATGGTGGCAACCTATAACTCAAACAAGCTGGTCTTCAATGGCCATGAGCTCTACCCATCAGCAGTTGTATCTAAACCAAGAGTAGAGGTTCAGGGGGGTGACTTGAGATCCTTATTCACATTGGTAGAATGCACTCGAC----TCTTGGAACTCCATATTCAACTTCAAGTA-TTGAATGCTTGTTTTC----TCTTTCGCAGTGGCCATAATTATTCATATTTCAGGTTATGACGGACCCAGATGTGCCAGGACCAAGTGATCCATATCTACGGGAGCATCTTCACTGGTAA-CCTTTCTCATGCACAGTTTTTT--CTGCTGGGTG-GCTACTAAGCACCTAAA------------------------T--A---TATTAGTATATGTTGCTAAGGAAGATATCAGTACATCTTCT-TCTT------GCACATATAGACAGAGAGACTATTTTACCAGCACTTCCAATGAGAGTCATTTACCAATACCTTTTGCACTTACACAGGATTGTCAGTAATATACCCGGGACAACAGATACTTCATTTGGTAGGTCCTT-CTCTGAGATTTGA-ATTGGTATATTCTATGTTCTGCA-TTTTGAATGAATAACCAT--TCTCCTTTTGAATTGCAGGGGGGGAGGTCATAAGCTATGAGAGCCCAAAGCCCAACATTGGAATCCACAGGTTCATTTTTGTGCTCTTCAAGCAGAAGCGAAGGCAGACTGTATCTGTGCCTTCCTTCAGGGATCATTTCAACACCCGCCAGTTTGCTGTGGATAATGATCTTGGCCTCCCTGTGGCTGCTGTTTACTTCAATTGTCAGAGAGAGACTGCTGCCAGGAGGCGCTAAAAATCAAGTTCTTGGTTATCCCAGTTGTGCCAAATAAAGGCCTTTGG-AGTTTTGCA001-01001-011-010000010011000101--000000000011101000100
F.pallens                CTGTGGAGCCTCTTATTGTTGGGCGGGTGATTGGAGAAGTTCTCGATTCATTTAACCCGTGTGTGAAGATGGTAGCAACCTATAACTCAAATAAGCTGGTCTTCAATGGCCATGAGCTCTACCCGTCAGCAGTTGTATCTAAACCAAGAGTAGAGGTTCAAGGTGGTGACTTGCGATCCTTATTCACATTGGTAGAGTGCATTCAACTC--TCTTGGAACTCCATATTCAACTTCGAGTA-TTGTATGCTTATTTT------CTTTCCTGATGGCCGCAATTATTCATATTTCAGGTTATGACGGACCCAGATGTGCCAGGACCAAGTGATCCATATCTACGGGAGCATCTTCACTGGTAAACCTTTCTTATGCACAGTATTTT--CTGCTAGGTG-GTTACTAAGCACCT---------------------------T--A---TATTAGTATATGTTCCCAAGGAAGATAGCAGCACATCTTCT-TCGT-CTTGCACATATATAGATAGAGAGACTATTTTACGAGCACTTCTAACGAGAGTCATTTACCAATACCTTTTGCACTTACACAGGATTGTTAGTAATATACCTGGGACAACAGATGCTTCATTTGGTAGGTCCTTTCTCTAAGATTTCA-ATTGGTCTATTCTATGTTCTGCA-TTTTGAATGAATAACCAT--CAACCTTTTTTATTGCAGGAGGGGAAGTCGTAAGCTATGAGAGCCCAAAGCCCAACATTGGCATCCACAGGTTCATTTTTGTGCTCTTCAAGCAGAAACGAAGGCAGACTCTATCTGTGCCTTCCTTCAGGGATCATTTCAACACCCGCCAGTTTGCTGTGGATAATGACCTTGGCCTCCCTGTGGCTGCTGTTTATTTCAATTGTCAGAGAGAGACTGCTGCCAGGAGGCGCTGAAAATCAAGTTCT-CGTTATCTCAATTGTGGGAAATAAAGGCCTTTGG-AGTTC-GCA00010101--001-01-1--0-001100010001000000000001101100101
F.circummediterranea     CTGTGGAGCCTCTTATTGTTGGGCGGGTGATTGGAGAAGTTCTCGATTCATTTAACCCGTGTGTGAAGATGGTAGCAACCTATAACTCAAATAAGCTGGTCTTCAATGGCCATGAGCTCTACCCGTCAGCAGTTGTATGTAAACCAAGAGTAGAGGTTCAGGGTGGTGACTTGCGATCCTTATTCACATTGGTAGAGTGCATTCAACTC--TCTTGGAACTCCATATTCAACTTCGAGTA-TTGTATGCTTATTT------TCTTTCCTGATGGCCGCAATTATTCATATTTCAGGTTATGACGGACCCAGATGTGCCAGGACCAAGTGATCCATATCTACGGGAGCATCTTCACTGGTAAACCTTTCTTATGCACAGTATTTT--CTGCTAGGTG-GTTACTAAGCACCT---------------------------T--A---CATTAGTATATGTTCCCAAGGAAGATAGCAGCACATCTTCT-TCGT-CTTGCACATATATAGATAGAGAGACTATTTTACGAGCACTTCTAATGAGAGTCATTTACCAATACCTTTTGCACTTACACAGGATTGTTAGTAATATACCTGGGACAACAGATGCTTCATTTGGTAGGTCCTTTCTCTAAGATTTCA-ATTGTTATATTCTATGTTCTGCA-TTTTGAATGAATAAACAT--CAACCTTTTGAATTGCAGGAGGGGAAGTCGTAAGCTATGAGAGCCCAAAGCCCAACATTGGCATCCACAGGTTCATTTTTGTGCTCTTCAAGCAGAAACGAAGGCAGACTCTATCTGTGCCTTCCTTCAGGGATCATTTCAACACCCGCCAGTTTGCTGTGGATAATGACCTTGGCCTCCCTGTGGCTGCTGTTTATTTCAATTGTCAGAGAGAGACTGCTGCCAGGAGGCGCTGAAAATCAAGTTCT-CGTTATCTCAATTGTGGGAAATAAAGGCCTTTGG-AGTTC-GCA00010110--001-01-1--0-001100010001000000000001101100101
F.ovina                  CTGTGGAGCCTCTTATTGTTGGGCGGGTGATTGGAGAAGTTCTCGATTCATTTAACCCGTGTGTGAAGATGGTAGCAACCTATAACTCAAATAAGCTGGTCTTCAATGGCCATGAGCTCTACCCGTCAGCAGTTGTATCTAAACCAAGAGTAGAGGTTCAGGGTGGTGACTTGCGATCCTTATTCACATTGGTAGAGTGCATTCAACTC--TCTTGGAACTCCATATTCAACTTCGAGTA-TTGTATGCTTATTT------TCTTTCCTGATGGCCGCAATTATTCATATTTCAGGTTATGACGGACCCAGATGTGCCAGGACCAAGTGATCCATATCTACGGGAGCATCTTCACTGGTAAACCTTTCTTATGCACAGTATTTT--CTGCTAGGTG-GTTACTAAGCACCT---------------------------T--A---CATTAGTATATGTTCCCAAGGAAGATAGCAGCACATCTTCT-TCGT-CTTGCACATATATAGATAGAGAGACTATTTTACGAGCACTTCTAATGAGAGTCATTTACCAATACCTTTTGCACTTACACAGGATTGTTAGTAATATACCTGGGACAACAGATGCTTCATTTGGTAGGTCCTTTCTCTAAGATTTCA-ATTGGTCTATTCTATGTTCTGCA-TTTTGAATGAATAACCAT--CAACCTTTTGAATTGCAGGAGGGGAAGTCGTAAGCTATGAGAGCCCAAAGCCCAACATTGGCATCCACAGGTTCATTTTTGTGCTCTTCAAGCAGAAACGAAGGCAGACTCTATCTGTGCCTTCCTTCAGGGATCATTTCAACACCCGCCAGTTTGCTGTGGATAATGACCTTGGCCTCCCTGTGGCTGCTGTTTATTTCAATTGTCAGAGAGAGACTGCTGCCAGGAGGCGCTGAAAATCAAGTTCT-CGTTATCTCAATTGTGGGAAATAAAGGCCTTTGG-AGTTC-GCA00010110--001-01-1--0-001100010001000000000001101100101
F.rupicaprina            CTGTGGAGCCTCTTATTGTTGGGCGGGTGATTGGAGAAGTTCTCGATTCATTTAACCCGTGTGTGAAGATGGTAGCAACTTATAACTCAAATAAGCTGGTCTTCAATGGCCATGAGCTCTACCCGTCAGCAGTTGTATCTAAACCAAGAGTAGAGGTTCAGGGTGGTGACTTGCGATCCTTATTCACATTGGTAGAGTGCATTCAACTC--TCTTGGAACTCCATATTCAACTTCGAGTA-TTGTATGCTTATTTT------CTTTCCTGATGGCCGCAATTATTCATATTTCAGGTTATGACGGACCCAGATGTGCCAGGACCAAGTGATCCATATCTACGGGAGCATCTTCACTGGTAAACCTTTCTTATGCACAGTATTTT--CTGCTGGGTG-GTTACTAAGCACCT---------------------------T--A---CATTAGTATATGTTCCCAAGGAAGATAGCAGCACATCTTCT-TCGT-CTTGCACATATATAGATAGAGAGACTATTTTACGAGCACTTCTAATGAGAGTCATTTACCAATACCTTTTGCACTTACACAGGATTGTTAGTAATATACCTGGGACAACAGATGCTTCATTTGGTAGGTCCTTTCTCTAAGATTTCA-ATTGGTCTATTCTATGTTCTGCA-TTTTGAATGAATAACCAT--CAACCTTTTGAATTGTAGGAGGGGAAGTCGTAAGCTATGAGAGCCCAAAGCCCAACATTGGCATCCACAGGTTCATTTTTGTGCTCTTCAAGCAGAAACGAAGGCAGACTCTATCTGTGCCTTCCTTCAGGGATCATTTCAACACCCGCCAGTTTGCTGTGGATAATGACCTTGGCCTCCCTGTGGCTGCTGTTTATTTCAATTGTCAGAGAGAGACTGCTGCCAGGAGGCGCTGAAAATCAAGTTCT-CGTTATCTCAATTGTGGGAAATAAAGGCCTTTGG-AGTTC-GCA00010101--001-01-1--0-001100010001000000000001101100101
F.tatrae                 CTGTGGAGCCTCTTATTGTTGGGCGGGTGATTGGAGAAGTTCTCGATCCATTTAACCCATGTGTGAAGATGGTAGCAACCTATAACTCAAATAAGCTGGTCTTCAATGGCCATGAGCTCTACCCGTCAGCAGTTGTATCTAAACCAAGAGTAGAGGTTCAGGGTGGTGACTTGCGATCCTTATTCACATTGGTAGAGTGCATTTAACTC--TCTTGGAACTCCATATTCAACTTCGAGTA-TTGTATGCTTGTTTTT---TTCTTTCCTGATGGCCATAATTATTCATATTTCAGGTTATGACGGACCCAGATGTGCCAGGACCAAGTGATCCATATCTACGGGAGCATCTTCACTGGTAA-CCTTTCTTATGCACAGTTTTTC--CTGCTGGGTG-GTTACTAAGCACCT--------------------------TG--A---CA-TAGTATATGTTCCCAAGGAAAATAGCAGCACATCTTCT-TCGT-CCTGTACATATATATACAGAGAGACTATTTTACGAGCACTTCTAATGAGAGTCATTTACCAATACCTTTTACACTTACACAGGATTGTTAGTAATATACCTGGGACAACAGATGCTTCATTTGGTAGGTCCTTTCTCTAAGATTTCA-ATTGGTATATCCTATGTTCTGCA-TTTTGAACGAATAACCAT--CAACCTTTTGAATTGCAGGAGGGGAGGTCGTAAGCTATGAGAGCCCAAAGCCCAACATTGGCATCCACAGGTTCATTTTTGTGCTCTTCAAGCAGAAACGAAGGCAGACTCTATCTGTACCTTCCTTCAGGGATCATTTCAACACCCGCCAGTTTGCTGTGGATAATGACCTTGGCCTCCCTGTGGCTGCTGTTTATTTCAATTGTCAGAGAGAGACTGCTGCCAGGAGGCGCTGAAAATCAAGTTCT-CGTTATCTCAATTGTGGGAAATAAAGGCCTTTGG-AGTTC-GCA0001010001011-01-01-00001110010001000000000001101100101
L.temulentum             CTGTGGAGCCTCTTATTGTTGGGCGTGTCATTGGAGAAGTTCTCGATCCATTTAACCCATGTGTGAAGATGGTGGCAACCTATAACTCAAACAAGCTGGTCTTCAATGGCCATGAGCTCTACCCATCAGCAGTTGTATCTAAACCAAGAGTAGAGGTTCAGGGGGGTGACTTGAGATCCTTATTCACATTGGTAGAATGCACTCGAC----TCTTAGAACTCCATATTCAACTTCAAGTA-TTGAATGCTTGTTTTC----TCTTTCGCAGTGGCCATAATTATTCATATTTCAGGTTATGACGGACCCAGATGTGCCAGGACCAAGTGATCCATATCTACGGGAGCATCTTCACTGGTAA-CCTTTCTCATGCACAGTTTTTT--CTGCTGGGTG-GCTACTAAGCACCTAAA------------------------T--A---TATTAGTATATGTTGCTAAGGAAGATATCAGTACATCTTCT-TCTT------GCACATATAGACAGAGA--CTATTTTACCAGCACTTCCAATGAGAGTCATTTACCAATACCTTTTGCACTTACACAGGATTGTCAGTAATATACCCGGGACAACAGATGCTTCATTTGGTAGGTCCTT-CTCTGAGATTTGA-ATTGGTATATTCTATGTTCTGCA-TTTTGAATGAATAACCAT--TCTCCTTTTGAATTGCAGGGGGGGAGGTCATAAGCTATGAGAGCCCAAAGCCCAACATTGGAATCCACAGGTTCATTTTTGTGCTCTTCAAGCAGAAGCGAAGGCAGACTGTATCTGTGCCTTCCTTCAGGGATCATTTCAACACCCGCCAGTTTGCTGTGGATAATGATCTTGGCCTCCCTGTGGCTGCTGTTTACTTCAATTCTCAGAGAGAGACTGCTGCCAGGAGGCGCTGAAAATCAAGTTCTTGGTTATCCCAGTTGTGCCAAATAAAGGCGTTTGG-AGTTTTGCA001-01001-011-010000010011000101--000001000011101000100
F.scariosa               CTGTGGAGCCTCTTATTGTTGGGCGGGTGATTGGAGAAGTTCTCGATCCATTTAACCCATGTGTGAAGATGGTAGCAACCTATAACTCAAACAAGCTGGTCTTCAATGGCCATGAGCTCTACCCGTCAGCAGTTGAATCTAAACCAAGAGTAGAGGTTCAGGGGGGCGACTTGCGATCCTTATTCACATTGGTAGAGTGCATTCGACTCGATCTTGGAACTCCATATTCAACTTCGAGTA-TTGTATGCTTGTTTTT----TCTTTCCTGATGGCCATAATTATTCATATTTCAGGTTATGACGGACCCAGATGTGCCAGGACCAAGTGATCCATATCTACGGGAGCATCTTCACTGGTAA-CCTTTCTTATGCACAGTTTTTT--CTGCTCGGTG-GCTACTAAGCACCTAGA-------------------------------TATTAGTATATGTTGCTAAGGAAGATAGCAGCACATCTTCT-TCTT-CTTGCACATATATAGACAGAGAGACTATTTTACGAGCACTTCTAATGAGAGTCATCTACCAATACCTTTTACATTTACACAGGATTGTTAGTAATATACCTGGGACAACAGATGCTTCATTTGGTAGGTCCTT-CAATAAGATTTGA-ATTGGTCTATTCTATGTTTTGCA-TTTTGAATGAATAACCAT--CGACCTTTTGAATTGCAGGAGGGGAGGTCATAAGCTATGAGAGCCCAAAGCCCAACATTGGCATCCACAGGTTCATTTTTGTGCTCTTCAAGCAGAAGCGAAGGCAGACTGTATCTGTGCCTTCCTTCAGGGATCATTTCAACACCCGCCAGTTTGCTGTGGATAATGACCTTGGCCTCCCTGTGGCTGCTGTTTACTTCAATTGTCAGAGAGAGACTGCTGCCAGGAGGCGCTGAAAATCAAGTTCT-CGTTATCCCAGTTGTGGCAAATAAAGGCCTTTGG-AGTTTCGCA000001001-011-010000--1---00010001000000000011101100100
F.mairei_1               CTGTGGAGCCTCTTATTGTTGGGCGTGTGATTGGAGAAGTTCTCGATCCATTTAACCCATGTGTGAAGATGGTAGCAACCTATAACTCAAACAAGCTGGTCTTCAATGGCCATGAGCTCTACCCATCAGCAGTTGTATCTAAACCAAGAGTAGAGGTTCAGGGGGGTGACTTGCGATCCTTATTCACATTGGTAGAGTGCACTCGA-----TCTTGGAACTCCATATTCAACTTCAAGTA-TTGTATGCTTGTTTTT----TCTTTCGCGGTGGCCATAATTATTCATAATTCAGGTTATGACGGACCCAGATGTGCCAGGACCAAGTGATCCATATCTACGGGAGCATCTTCACTGGTAA-CCTTTCTCATGCACAGTTTTTT--CTGCTGGGTG-GCTACTAAGCACCTAGA------------------------T--A---TATTAGTATATGTTGCTAAGGAAGATAGCAGCGCATCTTCT-TCTT-CTTGCACATATATAGACAGAGAGACTATTTTACGAGCACTTCTAATGAGAGTCATTTACCAATAACTTTTACACTTACACAGGATTGTTAGTAATATACCTGGGACAACAGATGCTTCATTTGGTAGGTCCTT-CTCTGAGATTTGA-ATTGGTATATTCTATGTTCTGCA-TTTTGAATGAATAACCAT--TGACCTTTTGAATTGCAGGGGGGGAGGTCATAAGCTATGAGAGCCCAAAGCCCAACATTGGAATCCACAGGTTCATTTTTGTGCTCTTCAAGCAGAAGCGAAGGCAGACTGTATCTGTGCCTTCCTTCAGGGATCATTTCAACACCCGCCAGTTTGCTGTGGATAATGATCTTGGCCTCCCTGTGGCTGCTGTTTACTTCAATTGTCAGAGAGAGACTGCTGCCAGGAGGCGCTGAAAATCAAGTTCT-CGTTATCCCAGTTGTGCCAAATAAAGGCCTTTGG-AGTTTTGCA01--01001-011-01000001001100010001000000000011101100100
F.letourneuxiana_2       CTGTGGAGCCTCTTATTGTTGGGCGTGTGATTGGAGAAGTTCTCGATCCATTTAACCCATGTGTGAAGATGGTAGCAACCTATAACTCAAACAAGCTGGTCTTCAATGGCCATGAGCTCTACCCATCAGCAGTTGTATCTAAACCAAGAGTAGAGGTTCAGGGGGGTGACTTGCGATCCTTATTCACATTGGTAGAGTGCACTCGACTTGATCTTGGAACTCCATATTCAACTTCAAGTA-TTGTATGCTTGTTTTT----TCTTTCGCGGTGGCCATAATTATTCATATTTCAGGTTATGACGGACCCAGATGTGCCAGGACCAAGTGATCCATATCTACGGGAGCATCTTCACTGGTAA-CCTTTCTCATGCACAGTTTTTTT-CTGCTGGGTG-GCTACTAAGCACCTAGA------------------------T--A---TATTAGTATATGTTGCTAAGGAAGATAGCAGCACATCTTCT-TCTT-CTTGCACATATATAGACAGAGAGACTATTTTACGAGCACTTCTAATGAGAGTCATTTACCAATAACTTTTACACTTACACAGGATTGTTAGTAATATACCTGGGACAACAGATGCTTCATTTGGTAGGTCCTT-CTCTGAGATTTGA-ATTGGTATATTCTATGTTCTGCA-TTTTGAATGAATAACCAT--TGACCTTTTGAATTGCAGGGGGGGAGGTCATAAGCTATGAGAGCCCAAAGCCCAACATTGGAATCCACAGGTTCATTTTTGTGCTCTTCAAGCAGAAGCGAAGGCAGACTGTATCTGTGCCTTCCTTCAGGGATCATTTCAACACCCGCCAGTTTGCTGTGGATAATGATCTTGGCCTCCCTGTGGCTGCTGTTTACTTCAATTGTCAGAGAGAGACTGCTGCCAGGAGGCGCTGAAAATCAAGTTCT-CGTTATCCCAGTTGTGCCAAATAAAGGCCTTTGG-AGTTTTGCA000001001-010101000001001100010001000000000011101100100
F.letourneuxiana_4       CTGTGGAGCCTCTTATTGTTGGGCGTGTCATTGGAGAAGTTCTTGATCCATTTAACCCATGTGTGAAGATGGTAGCAACCTATAACTCAAACAAGCTGGTCTTCAATGGCCATGAGCTCTACCCATCAGCAGTTGTATCTAAACCAAGAGTAGAGGTTCAGGGGGGTGACTTGAGATCCTTATTCACATTGGTAGAATGCACTCGACTCGATCTTGGAACTCCATATTGAACTTCGAGTA-TTGTATGCTTGTTTTT----TCTTTCGCGGTGGCCATAATTATTCATATTTCAGGTTATGACGGACCCAGATGTGCCAGGACCAAGTGATCCATATCTACGGGAGCATCTTCACTGGTAA-CCTTTCTCATGCACAGTTTTTT--CTGCTGGGTG-GCTACTAAGCACCTAGA------------------------T--A---TATTAGTATATGTTGCTAAGGAAGATAGCAGTACATCTTCT-TCTT-CTTGCACATATATAGACATAGAGATTATTTTACCAGCACTTCTAATGAGAGTCATTTACCAATACCTTTTACACTTGCACAGGATTGTTAGTAATATACCTGGGACAACAGATGCTTCATTTGGTAGGCCCTT-CTCTGAGATTTGA-ATTGGTATATTCTATGTTCTGCA-TTTTGAATGAATAACCAT--TCACCTTTTGAATTGCAGGGGGGGAGGTCATAAGCTATGAGAGCCCAAAGCCCAACATTGGAATCCACAGGTTCATTTTTGTGCTCTTCAAGCAGAAGCGAAGGCAGACTGTATCTGTGCCTTCCTTCAGGGATCATTTCAACACCCGCCAGTTTGCTGTGGATAATGATCTTGGCCTCCCTGTGGCTGCTGTTTACTTCAATTGTCAGAGAGAGACTGCTGCCAGGAGGCGCTGAAAATCAAGTTCT-TGTTATCCCAGTTGTGCCAAATAAAGGCCTTTGG-AGTTTTGCA000001001-011-01000001001100010001000000000011101100100
F.glaucescens_1          CTGTGGAGCCTCTTATTGTTGGGCGTGTGATTGGAGAAGTTCTCGATCCATTTAACCCATGTGTGAAGATGGTAGCAACCTATAACTCAAACAAGCTGGTCTTCAATGGCCATGAGCTCTACCCATCAGCAGTTGTATCTAAACCAAGAGTAGAGGTTCAGGGGGGTGACTTGCGATCCTTATTCACATTGGTAGAGTGCACTCGACTTGATCTTGGAACTCCATATTCAACTTCAAGTA-TTGTATGCTTGTTTTT----TCTTTCGCGGTGGCCATAATTATTCATATTTCAGGTTATGACGGACCCAGATGTGCCAGGACCAAGTGATCCATATCTACGGGAGCATCTTCACTGGTAA-CCTTTCTCATGCACAGTTTTTT--CTGCTGGGTG-GCTACTAAGCACCTAGA------------------------T--A---TATTAGTATATGTTGCTAAGGAAGATAGCAGCACATCTTCT-TCTT-CTTCCACATATATAGACAGAGAGACTATTTTACGAGCACTTCTAATGAGAGTCATTTACCAATAACTTTTACACTTACACAGGATTGTTAGTAATATACCTGGGACAACAGATGCTTCATTTGGTAGGTCCTT-CTCTGAGATTTGA-ATTGGTATATTCTATGTTCTGCT-TTTTGAATGAATAACCAT--TGACCTTTTGAATTGCAGGGGGGGAGGTCATAAGCTATGAGAGCCCAAAGCCCAACATTGGAATCCACAGGTTCATTTTTGTGCTCTTCAAGCAGAAGCGAAGGCAGACTGTATCTGTGCCTTCCTTCAGGGATCATTTCAACACCCGCCAGTTTGCTGTGGATAATGATCTTGGCCTCCCTGTGGCTGCTGTTTACTTCAATTGTCAGAGAGAGACTGCTGCCAGGAGGCGCTGAAAATCAAGTTCT-CGTTATCCCAGTTGTGCCAAATAAAGGCCTTTGG-AGTTTTGCA000001001-011-01000001001100010001000000000011101100100
F.drymeja                CTGTGGAGCCTCTTATTGTTGGGCGGGTGATTGGAGAAGTTCTCGATCCATTTAACCCATGTGTGAAGATGGTAGCAACCTATAACTCAAACAAGCTGGTCTTCAATGGCCATGAGCTCTACCCGTCAGCAGTTGTATCTAAACCAAGAGTAGAGGTTCAGGGGGGTGACTTGAGATCCTTATTCACATTGGTAGAGTGCATTCGACTCGATCTTGGAACTCCATATTCAACTTCGAGTA-TTGTATGCTTGTTTTT----TCTTTCCCGATGGCCATAATTATTCATATTTCAGGTTATGACGGACCCAGATGTGCCAGGACCAAGTGATCCATATCTACGGGAGCATCTTCACTGGTAA-CCTTTCTTATGAACAGTTTTTT--CTGCTCGGTG-GCTACTAAGCACCTAGA-------------------------------TATTAGTATATGTTGCTAAGGAAGATAGCAGTACATCTTCT-TCTT-CTTGCACATATATAGACAGAGAGACTATTTTATGAGCACTTCTAATGAGAGTCATCTACCAATACCTTTTACATTTACACAGGATTGTTAGTAATATACCTGGGACAACAGATGCTTCATTTGGTAGGTCCTT-CAATAAGATTTGA-ATTGGTCTATTCTATGTTCTGCA-TTTTGAATGAATAACCAT--CGACCTTTTGAATTGCAGGAGGGGAGGTCATAAGCTATGAGAGCCCAAAGCCCAACATTGGCATCCACAGGTTCATTTTTGTGCTCTTCAAGCAGAAGCGACGGCAGACTGTATCTGTGCCTTCCTTCAGGGATCATTTCAACACCCGCCAGTTTGCTGTGGATAATGACCTTGGCCTCCCTGTGGCTGCTGTTTACTTCAATTGTCAGAGAGAGACTGCTGCCAGGAGGCGCTGAAAATCAAGTTCT-CGTTATCCTAGTTGTGGCAAATAAAGGCCTTTGG-AGTTTCGCT000001001-011-010000--1---00010001000000000011101100100
F.lasto                  CTGTGGAGCCTCTTATTGTTGGGCGGGTGATTGGAGAAGTTCTCGATCCATTTAACCCATGTGTGAAGATGGTAGCAACCTATAACTCAAACAAGCTGGTCTTCAATGGCCATGAGCTCTACCCGTCAGCAGTTGTATCTAAACCAAGAGTAGAGGTTCAGGGGGGTGACTTGAGATCCTTATTCACATTGGTAGAGTGCATTCGACTCGATCTTGGAACTCCATATTCAAGTTTGGGTA-TTGTATGCTTGTTTTT----TCTTTCCCGATGGCCATAATTATTCATATTTCAGGTTATGACGGACCCAGATGTGCCAGGACCAAGTGATCCATATCTTCGGGAGCATCTTCACTGGTAA-CCTTTCTTATGCACAGTTTTTT--CTGCTCGGTG-GCTACTAAGCACCTAGA-------------------------------TATTAGTATATGTTGCTAAGGAAGATAGCAGCACATCTTCT-TCTT-CTTGCACATATATAGACAGAGAGACTATTTTACGAGCACTTCTAATGAGAGTCATCTACCAATACCTTTTACATTTACACAGGATTGTTAGTAATATACCTGGGACAACAGATGCTTCATTTGGTAGGTCCTT-CAGTAAGATTTGA-ATTGGTCTATTCTATGTTCTGCA-TTTTGAATGAATAACCAT--CGACCTTTTGAATTGCAGGAGGGGAGGTCATAAGCTATGAGAGCCCAAAGCCCAACATTGGCATCCACAGGTTCATTTTTGTGCTCTTCAAGCAGAAGCGAAGGCAGACTGTATCTGTGCCTTCCTTCAGGGATCATTTCAACACCCGCCAGTTTGCTGTGGATAATGACCTTGGCCTCCCTGTGGCTGCTGTTTACTTCAATTGTCAGAGAGAGACTGCTGCCAGGAGGCGCTGAAAATCAAGTTCT-CGTTATCCCAGTTGTGGCAAATAAAGGCCTTTGG-AGTTTCGCA000001001-011-010000--1---00010001000000000011101100100
F.atlantigena_3          CTGTGGAGCCTCTTATTGTTGGGCGTGTGATTGGAGAAGTTCTCGATCCATTTAACCCATGTGTGAAGATGGTAGCAACCTATAACTCAAACAAGCTGGTCTTCAATGGCCATGAGCTCTACCCATCAGCAGTTGTATCTAAACCAAGAGTAGAGGTTCAGGGGGGTGACTTGCGATCCTTATTCACATTGGTAGAGTGCACTCGACTTGATCTTGGAACTCCATATTCAACTTCAAGTA-TTGTATGCTTGTTTTT----TCTTTCGCGGTGACCATAATTATTCATATTTCAGGTTATGACGGACCCAGATGTGCCAGGACCAAGTGATCCATATCTACGGGAGCATCTTCACTGGTAA-CCTTTCTCATGCACAGTTTTTT--CTGCTGGGTG-GCTACTAAGCACCTAGA------------------------T--A---TATTAGTATATGTTGCTAAGGAAGATAGCAGCACATCTTCT-TCTG-CTTGCACATATATAGACAGAGAGACTATTTTACGAGCACTTCTAATGAGAGTCATTTACCAATAACTTTTACACTTACACAGGATTGTTAGTAATATACCTGGGACAACAGATGCTTCATTTGGTAGGTCCTT-CTCTGAGATTTGA-ATTGGTATATTCTATGTTCTGCA-TTTTGAATGAATAACCAT--TGACCTTTTGAATTGCAGGGGGGGAGGTCATAAGCTATGAGAGCCCAAAGCCCAACATTGGAATCCACAGGTTCATTTTTGTGCTTTTCAAGCAGAAGCGAAGGCAGACTGTATCTGTGCCTTCCTTCAGGGATCATTTCAACACCCGCCAGTTTGCTGTGGATAATGATCTTGGCCTCCCTGTGGCTGCTGTTTACTTCAATTGTCAGAGAGAGACTGCTGCCAGGAGGCGCTGAAAATCAAGTTCT-CGTTATCCCAGTTGTGCCAAATAAAGGCCTTTGG-AGTTTTGCA000001001-011-01000001001100010001000000000011101100100
F.altissima              CTGTGGAGCCTCTTATTGTTGGGCGGGTGATTGGAGAAGTTCTCGATCCATTTAACCCATGTGTGAAGATGGTAGCAACCTATAACTCAAACAAGCTGGTCTTCAATGGCCATGAGCTCTACCCGTCAGCAGTTGTATCTAAACCAAGAGTAGAGGTTCAGGGGGGTGACTTGAGATCCTTATTCACATTGGTAGAGTGCATTCGACTCGATCTTGGAACTCCATATTCAACTTCGAGTA-TTGTATGCTTGTTTTT----TCTTTCCCGATGGCCATAATTATTCATATTTCAGGTTATGACGGACCCAGATGTGCCAGGACCAAGTGATCCATATCTACGGGAGCATCTTCACTGGTAA-CCTTTCTTATGCACAGTTTTTT--CTGCTCGGTG-GCTACTAAGCACCTAGA-------------------------------TATTAGTATATGTTGCTAAGGAAGATAGCAGCACATCTTCT-TCTT-CTTGCACATATATAGACAGAGAGACTATTTTACAAGCACTTCTAATGAGAGTCATCTACCAATACCTTTTACATTTACACAGGATTGTTAGTAATATACCTGGGACAACAGATGCTTCATTTGGTAGGTCCTT-CAATAAGATTTGA-ATTGGTCTATTCTATGTTCTGCA-TTTTGAATGAATAACCAT--CGACCTTTTGAATTGCAGGAGGGGAGGTCATAAGCTATGAGAGCCCAAAGCCCAACATTGGCATCCACAGGTTCATTTTTGTGCTCTTCAAGCAGAAGCGAAGGCAGACTGTATCTGTGCCTTCCTTCAGGGATCATTTCAACACCCGCCAGTTTGCTGTGGATAATGACCTTGGCCTCCCTGTGGCTGCTGTTTACTTCAATTGTCAGAGAGAGACTGCTGCCAGGAGGCGCTGAAAATCAAGTTCT-CGTTATCCCAGTTGTGGCAAATAAAGGCCTT-GG-AGTTTCGCA000001001-011-010000--1---00010001000000000011101101100
L.perenne                CTGTGGAGCCCCCCATTGTTGGTCGTGTCATTGGAGAAGTTCTCGATCCATTTAACCCATGTGTGAAGATGGTAGCAACCTATAACTCAAACAAGCTGGTCTTCAATGGTCATGAGCTCTACCCATCAGCAGTTGTATCTAAACCAAGAGTAGAGGTTCAGGGGGGTGACTTGCGATCCTTATTCACATTGGTAGAATGCACTCGACTCGATCTTGGAACTCCATATTCAACTTCGAGTA-TTGTATGCTTGTTTTC---TTCTTTCGCAGTGGCCATAATTATTCATATTTCAGGTTATGACGGACCCAGATGTGCCAGGACCAAGTGATCCGTATCTGCGGGAGCATCTTCACTGGTAA-CCTTTCTCATGCACAGTTTTTT--CTGCTGGGTG-GCTACTAAGCACCTAAATATATTAGTATATTTTTTTGAAAGGAAAATATATTAGTATATGTTGCTAAGGAATATAGAAGTACATCTTCT-TCTT----GCACATATATAGACAGAGAGACTATTTTAATAGCACTTCTAACGAGAGTCATTTACCAATACCTTTTACACTTACACAGGATTGTCAGTAATATACCTGGGACAACAGATGCTTCATTTGGTAGGTCCTT-CTCTGAGATTTGA-ATTGGTATATTCTATGTTCTGCA-TTTTGAATGAATAACCAC--TGACCTTTTGAATTGCAGGGGGGGAGGTCATGAGCTATGAGAGCCCAAAGCCCAACATTGGAATCCACAGGTTCATTTTTGTGCTCTTCAAGCAGAAGCGAAGGCAGACTGTATCTGTGCCTTCCTTCAGGGATCATTTCAACACCCGCCAGTTTGCTGTGGATAATGATCTTGGCCTCCCTGTGGCTGCTGTTTACTTCAATTGTCAGAGAGAGACTGCTGCCAGGAGGCGCTGAAAATCGAGTTCTTGGCTATCCCAGTTGTGCCAAATAAAGGCTTTTGG-AGTTATGCA0000010001011-0100000000000001001-000000000011101000100
L.multiflorum            CTGTGGAGCCTCTTATTGTTGGGCGTGTCATTGGAGAAGTTCTCGATCCATTTAACCCATGTGTGAAGATGGTAGCAACCTATAACTCAAACAAGCTGGTCTTCAATGGCCATGAGCTCTACCCATCAGCAGTTGTATCTAAACCAAGAGTAGAGGTTCAGGGGGGTGACTTGCGATCCTTATTCACATTGGTAGAATGCACTCGACTCGATCTTGGGACTCCATATTCAACTTCAAGTA-TTGTATTCTTGTTTTT----TCTTTCGCGGTGGCCATAATTATTCATATTTCAGGTTATGACGGACCCAGATGTGCCAGGACCAAGTGATCCATATCTACGGGAGCATCTTCACTGGTAA-CCTTTCTCATGCACAGTTTTTT--CTGCTGGGTG-GCTACTAAGCACCTAAA------------------------T--A---TATTAGTATATGTTGCTAAGGAAGATATCAGTACATCTTCT-TCTT----GCACATATATAGACAGAGAGACTATTTTACCAGAACTTCCAATGAGAGTCATTTACCAATACTTTTAACACTTACACAGGATTGTCAGTAATATACCTGGGACAACAGATGCTTCATTTGGTAGGTCCTT-CTCTGAGATTTGA-ATTGGTATATTCTATGTTCTGCA-TTTTGAATGAATAACCAT--TGTCCTTTTGAATTGCAGGGGGGGAGGTCATAAGCTATGAGAGCCCAAAGCCCAACATTGGAATCCACAGGTTCATTTTTGTGCTCTTCAAGCAGAAGCGAAGGCAGACTGTATCTGTGCCTTCCTTCAGGGATCATTTCAACACCCGCCAGTTTGCTGTGGACAATGATCTTGGCCTCCCTGTGGCTGCTGTTTACTTCAATTGTCAGAGAGAGACTGCTGCCAGGAGGCGCTGAAAATCAAGTTCTTAGTTATCTCAGTTGTGCCAAATAAAGGCCTTTGG-AGTTTTGCA000001001-011-0100000100110001001-000000000011101000100
F.pratensis              CTGTGGAGCCTCTTATTGTTGGGCGTGTCATTGGAGAAGTTCTCGATCCATTTAACCCATGTGTGAAGATGGTGGCAACCTATAACTCAAACAAGCTGGTCTTCAATGGCCATGAGCTCTACCCATCAGCAGTTGTATCTAAACCAAGAGTAGAGGTTCAGGGGGGTGACTTGAGATCCTTATTCACATTGGTAGAATGCACTCGAC----TCTTGGAACTCCATATTCAACTTCAAGTA-TTGAATGCTTGTTTTC----TCTTTCGCAGTGGCCATAATTATTCATATTTCAGGTTATGACGGACCCAGATGTGCCAGGACCAAGTGATCCATATCTACGGGAGCATCTTCACTGGTAA-CCTTTCTCATGCACAGTTTTTT--CTGCTGGGTG-GCTACTAAGCACCTAAA------------------------T--A---TATTAGTATATGTTGCTAAGGAAGATATCAGTACATCTTCT-TCTT------GCACATATAGACAGAGAGACTATTTTACCAGCACTTCCAATGAGAGTCATTTACCAATACCTTTTGCACTTACACAGGATTGTCAGTAATATACCCGGGACAACAGATGCTTCATTTGGTAGGTCCTT-CTCTGAGATTTGA-ATTGGTATATTCTATGTTCTGCA-TTTTGAATGAATAACCAT--TCTCCTTTTGAATTGCAGGGGGGGAGGTCATAAGCTATGAGAGCCCAAAGCCCAACATTGGAATCCACAGGTTCATTTTTGTGCTCTTCAAGCAGAAGCGAAGGCAGACTGTATCTGTGCCTTCCTTCAGGGATCATTTCAACACCCGCCAGTTTGCTGTGGATAATGATCTTGGCCTCCCTGTGGCTGCTGTTTACTTCAATTGTCAGAGAGAGACTGCTGCCAGGAGGCGCTAAAAATCAAGTTCTTGGTTATCCCAGTTGTGCCAAATAAAGGCCTT-GG-AGTTT-GCA001-01001-011-010000010011000101--000000000011101001101
F.mairei_2               CTGTGGAGCCTCTTATTGTTGGGCGTGTCATTGGAGAAGTTCTCGATCCATTTAACCCATGTGTGAAGATGGTAGCAACCTATAACTCAAACAAGCTGGTCTTCAATGGCCATGAGCTCTACCCATCAGCAGTTGTATCTAAACCAAGAGTAGAGGTTCAGGGGGGTGACTTGCGATCCTTATTCACATTGGTAGAATGCACTTGACTCGATCTTGGAACTCCATATTCAACTTCAAGTA-TTGTATGCTTGTTTTT----TCTTTCGCAGTGGCCATAATTATTCATATTTCAGGTTATGACGGACCCAGATGTGCCAGGACCAAGTGATCCATATCTACGGGAGCATCTTCACTGGTAA-CCTTTCTCATGCACAGTTTTTT--CTGCTGGGTG-GCTACTAAGCACCTAAA------------------------T--A---TATTAGTATATGTTGCTAAGGAAGATATCAGTACATCTTCT-TCTT----GCACATATATAGACAGAGAGACTATTTTACCAGCACTTCTAATGAGAGTCATTTACCAATACCTTTTACACTTACACAGGATTGTCAGTAATATACCTGGGACAACAGATGCTTCATTTGGTAGGTCCTT-CTCTGAGATTTGA-ATTGGTATATTCTATGTTCTGCA-TTTTGAATGAATAACCAT--TGTCCTTTTGAATTGCAGGTGGGGAGGTCATAAGCTATGAGAGCCCAAAGCCCAACATTGGAATCCACAGGTTCATTTTTGTGCTCTTCAAGCAGAAGCGAAGGCAGACTGTATCTGTGCCTTCCTTCAGGGATCATTTCAACACCCGCCAGTTTGCTGTGGATAATGATCTTGGACTCCCTGTGGCTGCTGTTTACTTCAATTGTCAGAGAGAGACTGCTGCCAGGAGGCGCTGAAAATCAAGTACTTGGTTATCCCAGTTGTGCCAAATAAAGGCCTTTGG-AGTTTTGCA000001001-011-0100000100110001001-000000000011101000100
F.letourneuxiana_1       CTGTGGAGCCTCTTATTGTTGGGCGTGTCATTGGAGAAGTTCTCGATCCATTTAACCCATGTGTGAAGATGGTAGCAACCTATAACTCAAACAAGCTGGTCTTCAATGGCCATGAGCTCTACCCATCAGCAGTTGTATCTAAACCAAGAGTAGAGGTTCAGGGGGGTGACTTGCGATCCTTATTCACATTGGTAGAATGCACTTGACTCGATCTTGGAACTCCATATTCAACTTCAAGTA-TTGTATGCTTGTTTTT----TCTTTCGCAGTGGCCATAATTATTCATATTTCAGGTTATGACGGACCCAGATGTGCCAGGACCAAGTGATCCATATCTACGGGAGCATCTTCACTGGTAA-CCTTTCTCATGCACAGTTTTTT--CTGCTGGGTG-GCTACTAAGCACCTAAA------------------------T--A---TATTAGTATATGTTGCTAAGGAAGATATCAGTACATCTTCT-TCTT----GCACATATATAGACAGAGAGACTATTTTACCAGCACTTCCAATGAGAGTCATTTACCAATACCTTTTACACTTACACAGGATTGTCAGTAATATACCTGGGACAACAGATGCTTCATTTGGTAGGTCCTT-CTCTGAGATTTGA-ATTGGTATATTCTATGTTCTGCA-TTTTGAATGAATAACCAT--TGTCCTTTTGAATTGCAGGTGGGGAGGTCATAAGCTATGAGAGCCCAAAGCCCAACATTGGAATCCACAGGTTCATTTTTGTGCTCTTCAAGCAGAAGCGAAGGCAGACTGTATCTGTGCCTTCCTTCAGGGATCATTTCAACACCCGCCAGTTTGCTGTGGATAATGATCTTGGACTCCCTGTGGCTGCTGTTTACTTCAATTGTCAGAGAGAGACTGCTGCCAGGAGGCGCTGAAAATCAAGTACTTGGTTATCCCAGTTGTGCCAAATAAAGGCCTTTGG-AGTTTTGCA000001001-011-0100000100110001001-000000000011101000100
F.letourneuxiana_3       CTGTGGAGCCTCTTATTGTTGGGCGTGTGATTGGAGAAGTTCTCGATCCATTTAACACATGTGTGAAGATGGTAGCAACCTATAACTCAAACAAGCTGGTCTTCAATGGCCATGAGCTCTACCCATCAGCAGTTGTATCTAAACCAAGAGTAGAGGTTCAGGGGGGTGACTTGCGATCCTTATTCACATTGGTAGAATGCAGTCGACTCGATCTTGGAACTCCATATTCAACTTCAAGTA-TTGTATGCTTGTTTTT----TCTTTCGCAGTGGCCATAATTATTCATATTTCAGGTTATGACAGACCCAGATGTGCCAGGACCAAGTGATCCATATCTACGGGAGCATCTTCACTGGTAA-CCTTTCTCATGCATAGTTTTTT--CTACTTGGTG-GCTACTAAGCACCTACA------------------------T--A---TATTAGTATATGTTGCTAAGGAAGATATCAGTACATCTTCT-TCTT----GCACATATATAGACAGAGAGACTATTTTACCAGCACTTCCAATGAGAGTCATTTACCAATACCTTTTACACTTACA--GGATTGTCAGTAATATACCTGGGACAACAGATGCTTCATTTGGTAGGTCCTT-CTCTGAGATTTGA-ATTGGTATATTCTATGTTCTGTA-TTTTGAATGAATAACCAT--TGTCCTTTTGAATTGCAGGGGGGGAGGTCATAAGCTATGAGAGCCCAAAGCCCAACATTGGAATCCACAGGTTCATTTTTGTGCTCTTCAAGCAGAAGCGAAGGCAGACTATATCTGTGCCTTCCTTCAGGGATCATTTCAACACCCGCCAGTTTGCTGTGGATAATGATCTTGGCCTCCCTGTGGCTGCTGTTTACTTCAATTGCCAGAGAGAGACTGCTGCCAGGAGGCGCTGAAAATCAAGTTCTTGCTTATCCCAGTTGTGCCAAATAAAGGCCTATGG-AGTTTTGCA000001001-011-0100000100110001001-000000001011101000100
F.glaucescens_2          CTGTGGAGCCTCTTATTGTTGGGCGTGTCATTGGAGAAGTTCTCGATCCATTTAACCCATGTGTGAAGATGGTAGCAACCTATAACTCAAACAAGCTGGTCTTCAATGGCCATGAGCTCTACCCATCAGCAGTTGTATCTAAACCAAGAGTAGAGGTTCAGGGGGGTGACTTGCGATCCTTATTCACATTGGTAGAATGCACTTGACTCGATCTTGGAACTCCATATTCAACTTCAAGTA-TTGTATGCTTGTTTTT----TCTTTCGCAGTGGCCATAATTATTCATATTTCAGGTTATGACGGACCCAGATGTGCCAGGACCAAGTGATCCATATCTACGGGAGCATCTTCACTGGTAA-CCTTTCTCATGCACAGTTTTTT--CTGCTGGGTG-GCTACTAAGCACCTAAA------------------------T--A---TATTAGTATATGTTGCTAAGGAAGATATCAGTACATCTTCT-TCTT----GCACATATATAGACAGAGAGACTATTTTACCAGCACTTCCAATGAGAGTCATTTACCAATACCTTTTACACTTACACAGGATTGTCAGTAATATACCTGGGACAACAGATGCTTCATTTGGTAGGTCCTT-CTCTGAGATTTGA-ATTGGTATATTCTATGTTCTGCA-TTTTGAATGAATAACCAT--TGTCCTTTTGAATTGCAGGTGGGGAGGTCATAAGCTATGAGAGCCCAAAGCCCAACATTGGAATCCACAGGTTCATTTTTGTGCTCTTCAAGCAGAAGCGAAGGCAGACTGTATCTGTGCCTTCCTTCAGGGATCATTTCAACACCCGCCAGTTTGCTGTGGATAATGATCTTGGACTCCCTGTGGCTGCTGTTTACTTCAATTGTCAGAGAGAGACTGCTGCCAGGAGGCGCTGAAAATCAAGTACTTGGTTATCCCAGTTGTGCCAAATAAAGGCCTTTGG-AGTTTTGCA000001001-011-0100000100110001001-000000000011101000100
F.gigantea_2             CTGTGGAGCCTCTTATTGTTGGGCGTGTCATTGGAGAAGTTCTCGATCCATTTAACCCATGTGTGAAGATGGTAGCAACCTATAACTCAAACAAGCTGGTCTTCAATGGCCATGAGCTCTACCCATCAGCAGTTGTATCTAAACCAAGAGTAGAGGTTCAGGGGGGTGACTTGCGATCCTTATTCACATTGGTAGAATGCACTCGACTCGATCTTGGGACTCCATATTCAACTTCAAGTA-TTGTATGCTTGTTTTT----TCTTTCGCAGTGGCCATAATTATTCATATTTCAGGTTATGATGGACCCAGATGTGCCAGGACCAAGTGATCCATATCTACGGGAGCATCTTCACTGGTAA-CCTTTCTCATGCACAGTTTTTT--CTGCTGGGTG-GCTACTAAGCACCTAAA------------------------T--A---TATTAGTATATGTTGCTAAGGAAGATA------------------------------TATAGACAGAGAGACTATTTTACCAGAACTTCCAATGAGAGTCATTTACCAATACTTTTAACACTTACACAGGATTGTCAGTAATATACCTGGGACAACAGATGCTTCATTTGGTAGGTCCTT-CTCTGAGATTTGA-ATTCGTATATTCTATGTTCTGCA-TTTTGAATGAATAACCAT--TGTCCTTTTGAATTGCAGGGGGGGAGGTCATAAGCTATGAGAGCCCAAAGCCCAACATTGGAATCCACAGGTTCATTTTTGTGCTCTTCAAGCAGAAGCGAAGGCAGACTGTATCTGTGCCTTCCTTCAGGGATCATTTCAACACCCGCCAGTTTGCTGTGGACAATGATCTTGGCCTCCCTGTGGCTGCTGTTTACTTCAATTGTCAGAGAGAGACTGCTGCCAGGAGGCGCTGAAAATCAAGTTCTTAGTTATCTCAGTTGTGCCAAATAAAGGCCTTTGG-AGTTTTGCA000001001-011-010000010011001-0----00000000011101000100
F.gigantea_3             CTGTGGAGCCTCTTATTGTTGGGCGTGTCATTGGAGAAGTTCTCGATCCATTTAACCCATGTGTGAAGATGGTAGCAACCTATAACTCAAACAAGCTGGTCTTCAATGGCCATGAGCTCTACCCATCAGCAGTTGTATCTAAACCAAGAGTAGAGGTTCAGGGGGGTGACTTGCGATCCTTATTCACATTGGTAGAATGCACTCGACTCGATCTTGGAACTCCATATTCAACTTCGAGTA-TTGTATGCTTGTTTTT---TTCTTTCGTAGTGGCCGTAATTATTCATATTTCAGGTTATGACGGACCCAGATGTGCCAGGACCAAGTGATCCATATCTACGGGAGCATCTTCACTGGTAA-CCTTTCTCATGCACAGTTTTTT--CTGCTGGGTG-GCTACTAAGCACCTAAA------------------------T--A---TATTAGTATATGTTGCTAAGGAAGATAGCAGTACATCTTCT-TCTT----GCCTCTATAT---------------------AGCACTTCCAACGAGAGTCATTTACCAATACCTTTTACACTTACACAGGATTGTCAGTAATATACCTGGGACAACAGATGCTTCATTTGGTAGGTCCTT-CTCTGAGATTTGA-ATTGGTATATTCTATGTTCTGCA-TTTTGAATGAATAACCAT--TGACCTTTTGAATTGCAGGGGGGGAGGTCATGAGCTATGAGAGCCCCAAGCCCAACATTGGAATCCACAGGTTCATTTTTGTGCTCTTCAAGCAGAAGCGAAGGCAGACTGTATCTGTGCCTTCCTTCAGGGATCATTTCAACACCCGCCAGTTTGCTGTGGATAATGATCTTGGCCTCCCTGTGGCTGCTGTTTACTTCAATTGTCAGAGAGAGACTGCTGCCAGGAGGCGCTGAAGATCAAGTTCTTGGCTATCCCAGCTGTGCCAAATAAAGGCCTTTGG-AGTTTTGCA0000010001011-0100000100110001001-01----000011101000100
F.gigantea_1             CTGTGGAGCCTCTTATTGTTGGGCGTGTCATTGGAGAAGTTCTCGATCCATTTAACCCATGTGTGAAGATGGTGGCAACCTATAACTCAAACAAGCTGGTCTTCAATGGCCATGAGCTCTACCCATCAGCAGTTGTATCTAAACCAAGAGTAGAGGTTCAGGGGGGTGACTTGAGATCCTTATTCACATTGGTAGAATGCACTCGAC----TCTTGGAACTCCATATTCAACTTCAAGTA-TTGAATGCTTGTTTTC----TCTTTCGCAGTGGCCATAATTATTCATATTTCAGGTTATGACGGACCCAGATGTGCCAGGACCAAGTGATCCATATCTACGGGAGCATCTTCACTGGTAA-CCTTTCTCATGCACAGTTTTTT--CTGCTGGGTG-GCTACTAAGCACCTAAA------------------------T--A---TATTAGTATATGTTGCTAAGGAAGATATCAGTACATCTTCT-TCTT------GCACATATAGACAGAGAGACTATTTTACCAGCACTTCCAATGAGAGTCATTTACCAATACCTTTTGCACTTACACAGGATTGTCAGTAATATACCCGGGACAACAGATGCTTCATTTGGTAGGTCCTT-CTCTGAGATTTGA-ATTGGTATATTCTATGTTCTGCA-TTTTGAATGAATAACCAT--TCTCCTTTTGAATTGCAGGGGGGGAGGTCATAAGCTATGAGAGCCCAAAGCCCAACATTGGAATCCACAGGTTCATTTTTGTGCTCTTCAAGCAGAAGCGAAGGCAGACTGTATCTGTGCCTTCCTTCAGGGATCATTTCAACACCCGCCAGTTTGCTGTGGATAATGATCTTGGCCTCCCTGTGGCTGCTGTTTACTTCAATTGTCAGAGAGAGACTGCTGCCAGGAGGCGCTAAAAATCAAGTTCTTGGTTATCCCAGTTGTGCCAAATAAAGGCCTTTGG-AGTTTTGCA001-01001-011-010000010011000101--000000000011101000100
F.atlantigena_2          CTGTGGAGCCTCTTATTGTTGGGCGTGTCATTGGAGAAGTTCTCGATCCATTTAACCCATGTGTGAAGATGGTAGCAACCTATAACTCAAACAAGCTGGTCTTCAATGGCCATGAGCTCTACCCATCAGCAGTTGTATCTAAACCAAGAGTAGAGGTTCAGGGGGGTGACTTGCGATCCTTATTCACATTGGTAGAATGCACTTGACTCGATCTTGGAACTCCATATTCAACTTCAAGTA-TTGTATGCTTGTTTTT----TCTTTCGCAGTGGCCATAATTATTCATATTTCAGGTTATGACGGACCCAGATGTGCCAGGACCAAGTGATCCATATCTACGGGAGCATCTTCACTGGTAA-CCTTTCTCATGCACAGTTTTTT--CTGCTGGGTG-GCTACTAAGCACCTAAA------------------------T--A---TATTAGTATATGTTGCTAAGGAAGATGTCAGTACATCTTCT-TCTT----GCACATATATAGACAGAGAGACTATTTTACCAGCACTTCCAATGAG--TCATTTACCAATACCTTTTACACTTACACAGGATTGTCAGTAATATACCTGGGACAACAGATGCTTCATTTGGTAGGTCCTT-CTCTGAGATTTGA-ATTGGTATATTCTATGTTCTGCA-TTTTGAATGAATAACCAT--TGTCCTTTTGAATTGCAGGTGGGGAGGTCATAAGCTATGAGAGCCCAAAGCCCAACATTGGAATCCACAGGTTCATTTTTGTGCTCTTCAAGCAGAAGCGAAGGCAGACTGTATCTGTGCCTTCCTTCAGGGATCATTTCAACACCCGCCAGTTTTCTGTGGATAATGATCTTGGACTCCCTGTGGCTGCTGTTTACTTCAATTGTCAGAGAGAGACTGCTGCCAGGAGGCGCTGAAAATCAAGTACTTGGTTATCCCAGTTGTGCCAAATAAAGGCCTTTGG-AGTTTTGCA000001001-011-0100000100110001001-000000100011101000100
F.apennina_2             CTGTGGAGCCTCTTATTGTTGGGCGTGTCATTGGAGAAGTTCTCGATCCATTTAACCCATGTGTGAAGATGGTGGCAACCTATAACTCAAACAAGCTGGTCTTCAATGGCCATGAGCTCTACCCATCAGCAGTTGTATCTAAACCAAGAGTAGAGGTTCAGGGGGGTGACTTGAGATCCTTATTCACATTGGTAGAATGCACTCGAC----TCTTGGAACTCCATATTCAACTTCAAGTA-TTGAATGCTTGTTTTC----TCTTTCGCAGTGGCCATAATTATTCATATTTCAGGTTATGACGGACCCAGATGTGCCAGGACCAAGTGATCCATATCTACGGGAGCATCTTCACTGGTAA-CCTTTCTCATGCACAGTTTTTT--CTGCTGGGTG-GCTACTAAGCACCTAAA------------------------T--A---TATTAGTATATGTTGCTAAGGAAGATATCAGTACATCTTCT-TCTT------GCACATATAGACAGAGAGACTATTTTACCAGCACTTCCAATGAGAGTCATTTACCAATACCTTTTGCACTTACACAGGATTGTCAGTAATATACCCGGGACAACAGATGCTTCATTTGGTAGGTCCTT-CTCTGAGATTTGA-ATTGGTATATTCTATGTTCTGCA-TTTTGAATGAATAACCAT--TCTCCTTTTGAATTGCAGGGGGGGAGGTCATAACCTATGAGAGCCCAAAGCCCAACATTGGAATCCACAGGTTCATTTTTGTGCTCTTCAAGCAGAAGCGAAGGCAGACTGTATCTGTGCCTTCCTTCAGGGATCATTTCAACACCCGCCAGTTTGCTGTGGATAATGATCTTGGCCTCCCTGTGGCTGCTGTTTACTTCAATTGTCAGAGAGAGACTGCTGCCAGGAGGCGCTAAAAATCAAATTCTTGGTTATCCCAGTTGTGCCAAATAAAGGCCTTTGG-AGTTTTGCA001-01001-011-010000010011000101--000000000011101000100
F.apennina_1             CTGTGGAGCCTCTTATTGTTGGGCGTGTCATTGGAGAAGTTCTCGATCCATTTAACCCATGTGTGAAGATGGTAGCAACCTATAACTCAAACAAGCTGGTCTTCAATGGCCATGAGCTCTACCCATCAGCAGTTGTATCTAAACCAAGAGTAGAGGTTCAGGGGGGTGACTTGCGATCCTTATTCACATTGGTAGAATGCACTCGACTCGATCTTGGAACTCCATATTCAACTTCGAGTA-TTGTATGCTTGTTTTT---TTCTTTCGTAGTGGCCGTAATTATTCATATTTCAGGTTATGACGGACCCAGATGTGCCAGGACCAAGTGATCCATATCTACGGGAGCATCTTCACTGGTAA-CCTTTCTCATGCACAGTTTTTT--CTGCTGGGTG-GCTACTAAGCACCTAAA------------------------T--A---TATTAGTATATGTTGCTAAGGAAGATAGCAGTACATCTTCT-TCTT----GCACATATATAGACAGAGAGACTATTTTAATAGCACTTCCAACGAGAGTCATTTACCAATACCTTTTACACTTACACAGGATTGTCAGTAATATACCTGGGACAACAGATGCTTCATTTGGTAGGTCCTT-CTCTGAGATTTGA-ATTGGTATATTCTATGTTCTGCA-TTTTGAATGAATAACCAT--TGACCTTTTGAATTGCAGGGGGGGAGGTCATGAGCTATGAGAGCCCAAAGCCCAACATTGGAATCCACAGGTTCATTTTTGTGCTCTTCAAGCAGAAGCGAAGGCAGACTGTATCTGTGCCTTCCTTCAGGGATCATTTCAACACCCGCCAGTTTGCTGTGGATAATGATCTTGGCCTCCCTGTGGCTGCTGTTTACTTCAATTGTCAGAGAGAGACTGCTGCCAGGAGGCGCTGAAAATCAAGTTCTTGGCTATCCCAGCTGTGCCAAATAAAGGCCTTTGG-AGTTTTGCA0000010001011-0100000100110001001-000000000011101000100
F.valesiaca              CTGTGGAGCCTCTCAAAGTTGGGCGGGTGATTGGAGAAGTTCTCGATTCATTTAACCCGTGTGTGAAGATGGTAGCAACCTATAACTCAAATAAGCTGGTCTTCAATGGCCATGAGCTCTACCCGTCAGCAGTTGTATCTAAACCAAGAGTAGAGGTTCAGGGTGGTGACTTGCGATCCTTATTCACATTGGTAGAGTGCATTCAACTC--TCTTGGAACTCCATATTCAACTTCGAGTA-TTGTATGCTTATTTT------CTTTCCTGATGGCCGCAATTATTCATATTTCAGGTTATGACGGACCCAGATGTGCCAGGACCAAGTGATCCATATCTACGGGAGCATCTTCACTGGTAAACCTTTCTTATGCACAGTATTTT--CTGCTAGGTG-GTTACTAAGCACCT---------------------------T--A---CATTAGTATATGTTCCCAAGGAAGATAGCAGCACATCTTCT-TCGT-CTTGCACATATATAGATAGAGAAACTATTTTACGAGCACTTCTAATGAGAGTCATTAACCAATACCTTTTGCACTTACACAGGATTGTTAGTAATATACCTGGGACAACAGATGCTTCATTTGGTAGGTCCTTTCTCTAAGATTTCA-ACTGGTCTATTCTATGTTCTGCA-TTTTGAATGAATAACCAT--CAACCTTTTGAATTGCAGGAGGGGAAGTCGTAAGCTATGAGAGCCCAAAGCCCAACATTGGCATCCACAGGTTCATTTTTGTGCTCTTCAAGCAGAAACGAAGGCAGACTCTATCTGTGCCTTCCTTCAGGGATCATTTCAACACCCGCCAGTTTGCTGTGGATAATGACCTTGGCCTCCCTGTGGCTGCTGTTTATTTCAATTGTCAGAGAGAGACTGCTGCCAGGAGGCGCTGAAAATCAAGTTCT-CGTTATCTCAATTGTGGGAAATAAAGGCCTTTGG-AGTTC-GCA00010101--001-01-1--0-001100010001000000000001101100101
C.cristatus              CTGTGGAGCCTCTTATTGTTGGGAGGGTGATTGGAGAAGTTCTCGATCCATTTAACCCATGTGTGAGGATGGTAGCAACCTATAACTCAAATAAGCTTGTCTTCAATGGCCATGAGATCTACCCGTCAGCAGTTGTATCTAAACCAAGAGTAGAGGTTCAAGGGGGCGACTTACGGTCCCTATTCACATTGGTAGGCTGCATTCAACTCGATTCTGGAACTCCATATTCAACTTCGAGTA-TTGTATGCTTGCTTTT----TCTTCCCTGATAGCCATAATTATTCATAATTCAGGTTATGACGGACCCAGATGTGCCAGGACCAAGTGATCCATATCTACGGGAGCACCTTCACTGGTAA-CCTTTCATCTGCACAATTCTTT--ATGCTGGGT-TGTTGCTAATCAACTA-------------------------G---A---CATTAGTATATGTTGCTAAGGAATATAGCAACCCATCTTCT-TCAT-CTTGCACATATATAGACAGAGAGACTATTTTAAGAGCACTTCTAATGAGAGTCATTTACCA--------------------GGATTGTTGGTAATATACCTGGGACAACAGATGCATCGTTTGGTAGGTCCTTTCTCTAAGATTTTA-ATTGGTCTATTCTATGTTCTGCA-TTTTGAATGAATAACAAT--CAACCTTTTGAATTGCAGGAGGGGAGGTCATAAGCTATGAGAGCCCAAAGCCCAACATTGGCATTCACAGGTTCATTCTTGTGCTCTTCAAGCAGAAGGGAAGGCAGACTTTATCTGTGCCTTCCTTCAGGGATCATTTCAACACCCGCCAGTTTGCTGTGGATAATGACCTTGGCCTCCCTGTGGCTGCTGTTTACTTCAATTGTCAGAGAGAGACTGCTGCCAGGAGGCGCTAAAAATCAACTTCC-TGATATCCAAATTGTGTGAAATAAAGGCCTTTGGGAGTTC-GCA000001001-011-1000010001-10001000100000001-001101100001
;
END;

[ Indel Character     Sequence Region ]
[ ---------------     --------------- ]
[                                     ]
[ 978             197-197         ]
[ 979             207-211         ]
[ 980             208-211         ]
[ 981             210-211         ]
[ 982             231-243         ]
[ 983             241-241         ]
[ 984             256-261         ]
[ 985             257-262         ]
[ 986             258-261         ]
[ 987             258-260         ]
[ 988             362-366         ]
[ 989             362-362         ]
[ 990             385-386         ]
[ 991             386-386         ]
[ 992             396-396         ]
[ 993             397-397         ]
[ 994             412-412         ]
[ 995             412-438         ]
[ 996             412-437         ]
[ 997             413-437         ]
[ 998             415-441         ]
[ 999             415-438         ]
[ 1000             415-445         ]
[ 1001             439-441         ]
[ 1002             440-441         ]
[ 1003             443-445         ]
[ 1004             448-448         ]
[ 1005             466-470         ]
[ 1006             473-502         ]
[ 1007             487-487         ]
[ 1008             492-505         ]
[ 1009             492-497         ]
[ 1010             492-495         ]
[ 1011             492-492         ]
[ 1012             496-500         ]
[ 1013             506-526         ]
[ 1014             506-506         ]
[ 1015             509-509         ]
[ 1016             513-513         ]
[ 1017             515-516         ]
[ 1018             542-543         ]
[ 1019             554-573         ]
[ 1020             572-573         ]
[ 1021             613-613         ]
[ 1022             626-626         ]
[ 1023             640-640         ]
[ 1024             664-664         ]
[ 1025             669-669         ]
[ 1026             683-684         ]
[ 1027             933-933         ]
[ 1028             961-968         ]
[ 1029             965-965         ]
[ 1030             968-968         ]
[ 1031             970-975         ]
[ 1032             974-974         ]
